# Supplementary material for: ExAutoGP: Enhancing Genomic Prediction Stability and Interpretability with Automated Machine Learning and SHAP
Source: Animals (Basel). 2025 Apr 18;15(8):1172. doi: 10.3390/ani15081172 (PMC12024354; doi:10.3390/ani15081172)
Supplement: Supplementary file 1 [file animals-15-01172-s001.zip]

Archive with 5 entries (5 files):
- Figure S1-S9.pdf
- table_S1 Simulation data prediction results.xlsx
- table_S2 German holstein cattle prediction results.xlsx
- table_S3 Chicken prediction results.xlsx
- table_S4 Computing time.xlsx
