# Supplementary material for: ExAutoGP: Enhancing Genomic Prediction Stability and Interpretability with Automated Machine Learning and SHAP
Source: Animals (Basel). 2025 Apr 18;15(8):1172. doi: 10.3390/ani15081172 (PMC12024354; doi:10.3390/ani15081172)
Supplement: Supplementary file 1 [file animals-15-01172-s001.zip › table_S1 Simulation data prediction results.xlsx]

## Sheet: Prediction accuracy
T1							T2							T3
SVR	KRR	RF	ExAutoGP	GBLUP	BayesB		SVR	KRR	RF	ExAutoGP	GBLUP	BayesB		SVR	KRR	RF	ExAutoGP	GBLUP	BayesB
0.376044	0.378677	0.354186	0.36988	0.366989	0.420144		0.3742	0.391014	0.385363	0.499817	0.386733	0.466228		0.53705	0.51732	0.477473	0.617072	0.551003	0.61083
0.381581	0.456363	0.397256	0.417874	0.415588	0.468097		0.321734	0.386161	0.372608	0.471766	0.36728	0.448351		0.577316	0.546624	0.538377	0.61549	0.518437	0.588463
0.430458	0.406987	0.395347	0.395055	0.35597	0.404612		0.434947	0.35031	0.420653	0.472182	0.376288	0.457099		0.523475	0.543612	0.536265	0.579037	0.534235	0.602218
0.403335	0.425886	0.346913	0.448862	0.399979	0.415179		0.381984	0.401522	0.371882	0.44018	0.424356	0.459422		0.541092	0.575055	0.487181	0.628207	0.522635	0.587189
0.394767	0.381386	0.417287	0.413221	0.41768	0.482109		0.385367	0.418892	0.357141	0.453802	0.389121	0.478517		0.498574	0.539289	0.456334	0.556561	0.582476	0.638835
0.380306	0.413252	0.334503	0.463167	0.430936	0.46573		0.425756	0.367928	0.35294	0.453055	0.416778	0.453318		0.585339	0.561321	0.507194	0.559741	0.576937	0.551569
0.443613	0.366764	0.456235	0.377152	0.391606	0.428603		0.430899	0.476994	0.3168	0.48234	0.401391	0.463901		0.532754	0.509879	0.489608	0.600597	0.543436	0.631856
0.354978	0.450962	0.34853	0.370811	0.430694	0.464008		0.373802	0.356916	0.359369	0.477244	0.386204	0.490042		0.519245	0.501431	0.529397	0.588866	0.569061	0.630798
0.38837	0.396361	0.387119	0.411895	0.401671	0.459678		0.33084	0.361999	0.396431	0.453314	0.421144	0.467749		0.49597	0.524411	0.495426	0.567302	0.502672	0.633441
0.367237	0.38205	0.372064	0.421259	0.389412	0.431462		0.371359	0.463883	0.434444	0.440777	0.404916	0.442817		0.524708	0.607195	0.515577	0.608117	0.55026	0.592243
0.403725	0.393814	0.399608	0.405947	0.336432	0.378728		0.351412	0.392941	0.425788	0.462695	0.355368	0.510331		0.518592	0.521394	0.473822	0.597498	0.547029	0.621779
0.392597	0.378476	0.409005	0.47037	0.42177	0.450598		0.328922	0.396644	0.314667	0.47947	0.384329	0.434227		0.521242	0.534925	0.491399	0.585669	0.547161	0.575455
0.389121	0.419466	0.373151	0.426207	0.47002	0.509464		0.402869	0.378677	0.417292	0.540093	0.432509	0.445781		0.545149	0.555473	0.491326	0.596098	0.594454	0.580888
0.410731	0.392151	0.369273	0.395453	0.396993	0.401734		0.438856	0.426224	0.401797	0.401891	0.405065	0.440127		0.524703	0.505672	0.531836	0.606329	0.536794	0.634238
0.402686	0.396209	0.424574	0.390757	0.38723	0.433125		0.367142	0.372944	0.32885	0.459048	0.407112	0.483516		0.548942	0.56875	0.520168	0.592823	0.514187	0.614258
0.424305	0.42322	0.407595	0.408239	0.354299	0.426702		0.36426	0.374612	0.425544	0.432456	0.336202	0.423062		0.512449	0.55147	0.481444	0.5919	0.510146	0.625208
0.3931	0.349447	0.388112	0.361486	0.397484	0.421038		0.364898	0.402608	0.346722	0.444981	0.373817	0.473141		0.497114	0.496316	0.52682	0.601983	0.520912	0.581177
0.387199	0.375914	0.367746	0.428457	0.463783	0.465821		0.378043	0.415546	0.419452	0.48836	0.432883	0.458395		0.57223	0.571311	0.527232	0.558214	0.572693	0.625019
0.334208	0.405636	0.384996	0.397224	0.441945	0.452409		0.413845	0.416036	0.316525	0.472816	0.418924	0.508059		0.50393	0.579645	0.478134	0.611044	0.553008	0.586826
0.384915	0.442648	0.409324	0.433093	0.356475	0.452829		0.405702	0.405795	0.376488	0.525701	0.38146	0.422904		0.574333	0.50951	0.500301	0.57362	0.507458	0.591873
0.421785	0.403741	0.37404	0.421407	0.445515	0.468693		0.40162	0.375777	0.391673	0.41896	0.435378	0.46459		0.535259	0.512064	0.513976	0.587051	0.545156	0.656723
0.416984	0.407817	0.335925	0.390465	0.412488	0.419021		0.418288	0.407314	0.354996	0.436199	0.421559	0.485304		0.534736	0.543842	0.524336	0.563751	0.564757	0.606045
0.384806	0.376751	0.40914	0.403966	0.387162	0.487881		0.349079	0.455528	0.351	0.460671	0.394077	0.424165		0.527688	0.553887	0.553332	0.618229	0.576153	0.615143
0.363525	0.415491	0.360038	0.374867	0.412914	0.434571		0.417929	0.410796	0.322781	0.512245	0.408376	0.450831		0.519262	0.537913	0.505874	0.610075	0.538733	0.609896
0.400612	0.401317	0.409372	0.450274	0.401807	0.443372		0.40321	0.343161	0.446331	0.457879	0.374913	0.48265		0.554763	0.556612	0.441883	0.594154	0.549984	0.597089
0.393 ± 0.024	0.402 ± 0.025	0.385 ± 0.029	0.41 ± 0.028	0.403 ± 0.033	0.443 ± 0.029		0.385 ± 0.033	0.398 ± 0.033	0.376 ± 0.04	0.466 ± 0.031	0.397 ± 0.025	0.461 ± 0.024		0.533 ± 0.025	0.541 ± 0.027	0.504 ± 0.027	0.592 ± 0.02	0.545 ± 0.025	0.608 ± 0.024

## Sheet: R²
T1							T2							T3
SVR	KRR	RF	ExAutoGP	GBLUP	BayesB		SVR	KRR	RF	ExAutoGP	GBLUP	BayesB		SVR	KRR	RF	ExAutoGP	GBLUP	BayesB
0.141409	0.143396	0.125448	0.136811	0.134681	0.176521		0.140025	0.152892	0.148505	0.249817	0.149562	0.217368		0.288422	0.26762	0.22798	0.380778	0.303604	0.373113
0.145604	0.208267	0.157812	0.174619	0.172713	0.219115		0.103513	0.14912	0.138837	0.222564	0.134894	0.201018		0.333294	0.298798	0.28985	0.378828	0.268777	0.346289
0.185294	0.165638	0.156299	0.156069	0.126715	0.163711		0.189179	0.122717	0.176949	0.222956	0.141593	0.20894		0.274026	0.295514	0.28758	0.335284	0.285407	0.362667
0.162679	0.181379	0.120349	0.201477	0.159984	0.172373		0.145912	0.16122	0.138296	0.193759	0.180078	0.211069		0.292781	0.330689	0.237346	0.394645	0.273148	0.344791
0.155841	0.145456	0.174128	0.170752	0.174457	0.232429		0.148508	0.17547	0.12755	0.205936	0.151415	0.228979		0.248576	0.290833	0.208241	0.30976	0.339278	0.40811
0.144633	0.170777	0.111892	0.214524	0.185706	0.216904		0.181268	0.135371	0.124567	0.205259	0.173704	0.205497		0.342622	0.315082	0.257245	0.31331	0.332857	0.304228
0.196793	0.134515	0.208151	0.142244	0.153355	0.1837		0.185674	0.227523	0.100362	0.232652	0.161115	0.215204		0.283827	0.259976	0.239716	0.360717	0.295323	0.399242
0.12601	0.203367	0.121473	0.137501	0.185498	0.215304		0.139728	0.127389	0.129146	0.227762	0.149153	0.240141		0.269616	0.251433	0.280261	0.346764	0.32383	0.397907
0.150831	0.157102	0.149861	0.169658	0.16134	0.211304		0.109455	0.131043	0.157157	0.205494	0.177362	0.218789		0.245986	0.275007	0.245447	0.321832	0.25268	0.401248
0.134863	0.145962	0.138432	0.177459	0.151641	0.186159		0.137907	0.215188	0.188742	0.194284	0.163957	0.196087		0.275318	0.368686	0.265819	0.369806	0.302786	0.350752
0.162993	0.15509	0.159686	0.164793	0.113187	0.143435		0.12349	0.154403	0.181296	0.214087	0.126286	0.260438		0.268937	0.271851	0.224508	0.357003	0.299241	0.386609
0.154132	0.143244	0.167285	0.221248	0.17789	0.203039		0.10819	0.157326	0.0990153	0.229891	0.147709	0.188553		0.271693	0.286145	0.241473	0.343008	0.299385	0.331148
0.151415	0.175951	0.139241	0.181653	0.220919	0.259553		0.162304	0.143397	0.174133	0.2917	0.187064	0.198721		0.297188	0.30855	0.241402	0.355332	0.353375	0.33743
0.1687	0.153783	0.136363	0.156383	0.157604	0.16139		0.192594	0.181667	0.161441	0.161517	0.164078	0.193712		0.275313	0.255704	0.28285	0.367635	0.288148	0.402258
0.162156	0.156981	0.180263	0.152691	0.149947	0.187597		0.134793	0.139087	0.108143	0.210725	0.16574	0.233787		0.301337	0.323476	0.270575	0.351439	0.264388	0.377312
0.180035	0.179115	0.166134	0.166659	0.125528	0.182075		0.132685	0.140334	0.181088	0.187019	0.113032	0.178981		0.262604	0.304119	0.231789	0.350346	0.260249	0.390884
0.154528	0.122113	0.150631	0.130672	0.157994	0.177273		0.133151	0.162093	0.120216	0.198008	0.139739	0.223863		0.247122	0.246329	0.27754	0.362384	0.27135	0.337767
0.149923	0.141311	0.135237	0.183575	0.215094	0.216989		0.142916	0.172679	0.17594	0.238495	0.187388	0.210126		0.327447	0.326396	0.277973	0.311602	0.327978	0.390649
0.111695	0.16454	0.148222	0.157787	0.195315	0.204674		0.171268	0.173086	0.100188	0.223555	0.175497	0.258124		0.253946	0.335988	0.228612	0.373375	0.305818	0.344365
0.14816	0.195937	0.167546	0.18757	0.127075	0.205054		0.164594	0.16467	0.141743	0.276361	0.145511	0.178848		0.329858	0.259601	0.250301	0.329039	0.257514	0.350314
0.177902	0.163006	0.139906	0.177584	0.198484	0.219673		0.161299	0.141209	0.153408	0.175527	0.189554	0.215844		0.286503	0.262209	0.264171	0.344629	0.297195	0.431286
0.173876	0.166315	0.112846	0.152463	0.170146	0.175578		0.174964	0.165905	0.126022	0.190269	0.177712	0.23552		0.285943	0.295764	0.274928	0.317815	0.31895	0.367291
0.148076	0.141941	0.167396	0.163188	0.149895	0.238028		0.121856	0.207506	0.123201	0.212218	0.155297	0.179916		0.278454	0.306791	0.306176	0.382207	0.331952	0.378401
0.132151	0.172633	0.129628	0.140525	0.170498	0.188852		0.174664	0.168753	0.104187	0.262395	0.166771	0.203249		0.269633	0.289351	0.255909	0.372192	0.290233	0.371973
0.16049	0.161055	0.167586	0.202746	0.161449	0.196579		0.162578	0.117759	0.199211	0.209653	0.14056	0.232951		0.307763	0.309817	0.195261	0.353019	0.302482	0.356515
0.155 ± 0.019	0.162 ± 0.021	0.149 ± 0.023	0.169 ± 0.024	0.164 ± 0.027	0.197 ± 0.026		0.15 ± 0.025	0.16 ± 0.027	0.143 ± 0.03	0.218 ± 0.029	0.159 ± 0.02	0.213 ± 0.022		0.285 ± 0.026	0.293 ± 0.03	0.255 ± 0.027	0.351 ± 0.024	0.298 ± 0.027	0.37 ± 0.029

## Sheet: MAE
T1							T2							T3
SVR	KRR	RF	ExAutoGP	GBLUP	BayesB		SVR	KRR	RF	ExAutoGP	GBLUP	BayesB		SVR	KRR	RF	ExAutoGP	GBLUP	BayesB
128.032	125.335	131.631	135.833	129.949	126.859		6.89187	6.90205	6.99782	6.35389	6.97343	6.6618		0.0158205	0.0169431	0.0174307	0.0151938	0.0165176	0.0157908
129.544	127.637	125.769	127.27	129.427	126.445		7.29527	7.17428	6.89145	7.03307	7.06976	6.77559		0.0167366	0.0156983	0.017668	0.0159747	0.0166425	0.0156984
127.661	128.278	136.647	126.133	130.728	127.779		6.89132	7.14771	7.54873	6.56306	7.08692	6.7571		0.0171169	0.0168233	0.0176696	0.0163131	0.0165371	0.0154166
127.363	120.769	136.265	127.604	125.826	125.968		6.96758	7.19202	7.26323	6.88779	6.89308	6.76084		0.0163433	0.0161291	0.0180584	0.0152617	0.016261	0.0153786
132.452	134.59	131.553	120.853	126.518	122.449		7.14665	6.62362	7.38824	6.72891	7.04555	6.72866		0.0167389	0.0161706	0.0177707	0.0152419	0.0162091	0.0153921
129.119	126.925	125.034	126.357	118.507	117.51		7.02632	6.91084	7.06641	6.97508	6.53319	6.97598		0.0164869	0.0163592	0.0172614	0.0158825	0.0157456	0.0158459
126.749	128.572	134.428	130.016	130.105	126.723		6.72032	6.94743	7.17355	6.90248	6.91851	6.64813		0.016783	0.0175376	0.0177141	0.0158832	0.0167342	0.0160916
133	129.37	136.398	124.633	127.417	125.123		7.14729	7.18294	7.46859	6.38459	7.19865	7.11512		0.016676	0.0158166	0.0181145	0.0158732	0.0168776	0.0146708
131.061	127.505	136.826	131.915	125.133	129.495		6.9919	7.19431	7.24727	6.89903	6.96357	6.49299		0.0165729	0.0166526	0.0178467	0.0162881	0.0167173	0.015031
126.579	126.102	128.405	125.003	135.762	126.844		7.21593	6.55855	7.19657	6.62051	7.13622	6.49123		0.0163044	0.0157205	0.0176068	0.0149186	0.0153835	0.0157532
125.995	125.822	124.036	124.021	126.221	127.452		7.10458	6.89853	7.50216	6.92127	6.97839	6.40603		0.0169114	0.0159208	0.0184534	0.0164628	0.0161945	0.0153386
129.947	125.739	133.103	126.228	128.466	127.357		7.12152	7.10622	6.8317	6.67935	7.0193	6.58871		0.0166588	0.0174388	0.0185003	0.0150031	0.0159083	0.0160511
124.846	127.699	131.583	126.173	126.574	126.331		6.95606	6.83849	6.92651	6.59402	6.99164	6.56284		0.016645	0.0164378	0.0169068	0.0151842	0.0157951	0.015537
131.373	132.557	138.075	128.948	128.236	127.037		6.84661	7.19293	7.54715	6.67116	7.1091	6.95611		0.016489	0.0159571	0.0174479	0.0156795	0.0169275	0.0150875
130.194	128.495	132.438	128.003	129.673	123.172		7.24494	6.93578	7.27954	6.66181	6.78254	7.12139		0.0164336	0.0166047	0.0173929	0.0157763	0.0168424	0.0154182
128.646	130.253	138.913	132.054	126.84	120.914		7.0048	7.03256	7.20535	6.77248	7.03616	6.62182		0.0165053	0.015641	0.0169833	0.0156914	0.0162379	0.0161429
124.591	129.321	127.177	128.654	129.275	126.258		7.10837	7.24854	7.12857	6.71519	7.05838	6.87141		0.0165753	0.01644	0.0175755	0.0157544	0.0158009	0.0146646
133.111	124.828	132.492	129.706	121.908	131.661		6.84571	6.75419	6.96158	7.00553	6.77515	6.70383		0.0162769	0.0162989	0.0171684	0.0156375	0.0161626	0.0156675
134.614	129.516	132.4	124.792	126.84	128.352		7.13241	6.61785	7.578	6.42216	7.04402	6.79029		0.0173678	0.0169148	0.0186464	0.01564	0.0169983	0.0152105
125.114	125.228	128.761	122.397	132.484	121.721		6.99607	7.22344	7.27261	6.68277	7.15114	6.77697		0.0163077	0.0167013	0.0181345	0.0164383	0.0173339	0.0157848
127.038	125.019	139.479	128.79	130.108	124.026		6.84179	7.1026	7.17987	6.82682	7.06112	6.69936		0.016393	0.0158247	0.0175013	0.0154757	0.0166179	0.0146581
131.357	132.183	133.448	130.166	124.275	126.868		6.73868	6.72045	7.39439	6.72218	7.01807	6.72058		0.0159457	0.0160917	0.0177802	0.0165444	0.0156102	0.0151651
127.799	124.055	128.851	124.357	128.82	123.223		7.27234	7.13675	7.33349	6.71602	6.96091	6.97196		0.0169157	0.0169491	0.0187784	0.0156178	0.0163816	0.0157232
129.747	127.477	133.055	124.946	126.562	129.918		7.23443	6.93004	7.09921	6.96021	6.80815	6.82511		0.016178	0.0159067	0.0169345	0.0153395	0.0161077	0.0158559
126.955	129.833	126.366	129.479	126.08	122.321		6.8083	6.91992	7.07941	6.61136	6.8951	6.55727		0.0172271	0.0173235	0.0173541	0.0152822	0.0162576	0.0152051
128.916 ± 2.695	127.724 ± 2.91	132.125 ± 4.351	127.373 ± 3.249	127.669 ± 3.319	125.672 ± 3.076		7.022 ± 0.166	6.98 ± 0.203	7.222 ± 0.209	6.732 ± 0.185	6.98 ± 0.141	6.743 ± 0.182		0.017 ± 0	0.016 ± 0.001	0.018 ± 0.001	0.016 ± 0	0.016 ± 0	0.015 ± 0

## Sheet: RMSE
T1							T2							T3
SVR	KRR	RF	ExAutoGP	GBLUP	BayesB		SVR	KRR	RF	ExAutoGP	GBLUP	BayesB		SVR	KRR	RF	ExAutoGP	GBLUP	BayesB
161.628	160.719	166.651	170.718	166.565	162.321		8.55357	8.67694	8.73142	8.02905	8.81653	8.45334		0.0201257	0.0211741	0.0217685	0.0190662	0.0207256	0.0196603
164.795	163.391	163.577	163.097	161.329	156.81		9.17166	8.94791	8.54344	8.6672	8.79166	8.44973		0.0208982	0.0195	0.0221484	0.0199662	0.0209043	0.0197309
158.6	161.32	170.206	158.067	164.726	160.965		8.63708	8.86152	9.39377	8.21374	8.90698	8.54493		0.0209773	0.0209803	0.0223636	0.0207816	0.0205519	0.0194113
159.495	154.869	172.514	162.297	158.448	157.563		8.84654	9.06898	9.15114	8.67475	8.51704	8.34987		0.0209061	0.0203006	0.0227957	0.0194772	0.0204201	0.0193784
168.041	166.619	162.887	151.549	161.611	155.958		8.80942	8.2817	9.25493	8.5806	8.80591	8.39458		0.0208327	0.0207491	0.0224367	0.018898	0.0203181	0.0192445
163.45	160.855	159.442	159.717	151.467	148.812		8.79699	8.6996	8.95154	8.76015	8.26425	8.76964		0.0211328	0.0205437	0.0216776	0.0200561	0.0198297	0.0201717
158.202	163.828	169.159	165.67	164.062	159.46		8.49259	8.70068	8.933	8.52837	8.637	8.337		0.0207062	0.0219243	0.0219952	0.0200906	0.0208536	0.0200716
169.028	161.359	169.725	158.802	162.463	157.93		8.87781	8.9124	9.41115	8.07679	9.07038	8.73964		0.0209622	0.0200757	0.0227436	0.0198254	0.021141	0.0184482
166.32	162.233	174.625	167.148	157.625	162.455		8.79147	8.97608	8.98667	8.56039	8.67874	8.15923		0.0206499	0.0206687	0.0226952	0.0206435	0.0212609	0.0186952
158.506	160.896	163.166	155.348	169.669	159.974		8.90224	8.27903	8.88993	8.37876	8.84914	8.123		0.0205101	0.0197768	0.0220701	0.0187141	0.019228	0.0198142
162.574	158.509	158.759	157.848	160.97	161.619		8.82121	8.65462	9.22979	8.56285	8.69059	7.9943		0.021171	0.0196564	0.0230957	0.0207056	0.0204318	0.0190757
165.281	162.28	166.587	162.53	162.269	158.724		8.88573	9.04098	8.50796	8.32529	8.833	8.27556		0.0211202	0.0220711	0.0231675	0.0191888	0.0199556	0.0203386
155.366	159.72	166.805	159.667	159.108	157.248		8.75521	8.548	8.75666	8.30326	8.79001	8.28065		0.0207724	0.0204702	0.021472	0.0193055	0.0195443	0.0195682
166.846	170.121	174.088	162.528	162.233	160.558		8.53058	9.0157	9.4529	8.45923	8.86159	8.59462		0.0206079	0.0200401	0.0218148	0.0195494	0.0214462	0.0189573
161.44	160.239	167.704	161.156	163.699	156.905		9.04703	8.53373	9.13892	8.46308	8.49196	9.01477		0.0203306	0.0208935	0.021887	0.0196824	0.0210081	0.0194364
162.024	161.875	176.426	165.538	162.844	153.873		8.75507	8.78525	9.02509	8.45561	8.8702	8.41013		0.0206482	0.0195395	0.021415	0.0197709	0.020451	0.0201818
159.196	163.648	160.952	161.853	162.066	157.934		8.90658	9.0104	8.91663	8.55867	8.81874	8.59227		0.0209344	0.0208619	0.0219915	0.0197373	0.0200011	0.0188969
166.072	158.418	169.252	165.342	155.304	163.769		8.59171	8.40982	8.65219	8.56269	8.49714	8.44075		0.0203594	0.0204411	0.0216433	0.019574	0.0202231	0.0195635
169.702	164.784	167.184	158.986	160.253	161.069		8.88694	8.37951	9.45838	8.23523	8.74037	8.46354		0.0213941	0.0212169	0.0231667	0.0196493	0.0210403	0.0188808
158.945	160.942	160.69	155.566	167.292	153.421		8.74795	8.99964	9.06798	8.27151	8.91434	8.42134		0.020604	0.0207943	0.0230511	0.0204184	0.0218156	0.0200663
159.651	157.197	174.168	162.619	163.743	157.04		8.73155	8.88213	8.98185	8.55247	8.75613	8.38136		0.0204126	0.0198892	0.0223018	0.0194646	0.0211883	0.0186234
167.306	169.126	167.654	162.587	157.927	156.996		8.32679	8.52875	9.11247	8.45758	8.80524	8.17654		0.0195535	0.0206273	0.0223162	0.0206412	0.0196569	0.0191468
163.73	158.284	162.745	158.672	162.202	154.531		9.12351	8.93311	9.24867	8.42124	8.612	8.72619		0.0213515	0.021036	0.0233885	0.0194904	0.0204313	0.0197261
162.565	161.517	169.426	159.416	159.128	163.727		9.02732	8.75827	8.96851	8.66357	8.61515	8.54215		0.0206206	0.0203351	0.02111	0.0195958	0.0202636	0.0198735
158.739	162.531	162.127	163.531	161.381	155.771		8.45459	8.59476	8.86734	8.36507	8.68	8.44497		0.0217595	0.0210832	0.0221213	0.0192495	0.0202386	0.0189523
162.7 ± 3.829	161.811 ± 3.351	167.061 ± 4.9	161.21 ± 4.025	161.535 ± 3.724	158.217 ± 3.445		8.779 ± 0.204	8.739 ± 0.24	9.025 ± 0.262	8.445 ± 0.181	8.733 ± 0.167	8.443 ± 0.22		0.021 ± 0	0.021 ± 0.001	0.022 ± 0.001	0.02 ± 0.001	0.021 ± 0.001	0.019 ± 0.001
