# Supplementary material for: ExAutoGP: Enhancing Genomic Prediction Stability and Interpretability with Automated Machine Learning and SHAP
Source: Animals (Basel). 2025 Apr 18;15(8):1172. doi: 10.3390/ani15081172 (PMC12024354; doi:10.3390/ani15081172)
Supplement: Supplementary file 1 [file animals-15-01172-s001.zip › table_S2 German holstein cattle prediction results.xlsx]

## Sheet: Prediction accuracy
MY							MFP							SCS
SVR	KRR	RF	ExAutoGP	GBLUP	BayesB		SVR	KRR	RF	ExAutoGP	GBLUP	BayesB		SVR	KRR	RF	ExAutoGP	GBLUP	BayesB
0.740775	0.775196	0.631496	0.763412	0.781084	0.800559		0.806494	0.803595	0.69399	0.858427	0.811946	0.866834		0.715506	0.717869	0.524507	0.74841	0.724703	0.728023
0.76729	0.743009	0.630493	0.790596	0.773619	0.793173		0.801852	0.775172	0.684075	0.856471	0.819005	0.869746		0.710765	0.711556	0.51649	0.730962	0.727883	0.732494
0.73216	0.746174	0.605341	0.757715	0.777859	0.791236		0.796441	0.796542	0.689316	0.858452	0.817193	0.866993		0.727381	0.732794	0.498284	0.758954	0.73013	0.729861
0.744306	0.76166	0.631545	0.766681	0.774549	0.786445		0.799623	0.806436	0.692536	0.863968	0.820647	0.866072		0.709043	0.706073	0.509525	0.750527	0.752019	0.755102
0.762879	0.778761	0.653788	0.800069	0.770528	0.786035		0.804103	0.791999	0.68001	0.847306	0.817927	0.863983		0.689934	0.748966	0.543216	0.761989	0.753061	0.758153
0.762421	0.748338	0.620483	0.769827	0.784667	0.801303		0.793216	0.79699	0.680435	0.865803	0.802817	0.860643		0.719627	0.713313	0.551352	0.759642	0.739981	0.738806
0.767366	0.76535	0.655452	0.773859	0.770367	0.78774		0.802554	0.798802	0.682923	0.85702	0.81633	0.867333		0.721349	0.74349	0.510257	0.755788	0.754576	0.759891
0.73546	0.784982	0.624685	0.777135	0.756367	0.77503		0.800975	0.780991	0.696008	0.853406	0.807039	0.86272		0.694616	0.722732	0.487904	0.747986	0.753358	0.757867
0.733581	0.750758	0.61429	0.780297	0.782736	0.788777		0.812646	0.79189	0.698787	0.845456	0.821762	0.87065		0.726073	0.720783	0.531924	0.738344	0.734688	0.738598
0.745326	0.747178	0.641982	0.783878	0.777851	0.79187		0.804713	0.793205	0.689171	0.835858	0.827381	0.883809		0.724181	0.692759	0.512981	0.750413	0.719859	0.724242
0.746927	0.751029	0.625333	0.791186	0.755629	0.772088		0.807252	0.787005	0.700769	0.8479	0.814957	0.865691		0.719966	0.712998	0.529821	0.730059	0.741179	0.740525
0.74648	0.764009	0.637515	0.729162	0.794386	0.810732		0.808236	0.786001	0.677238	0.868598	0.818579	0.872137		0.714457	0.720815	0.577369	0.767683	0.746053	0.749377
0.740634	0.751872	0.626257	0.772295	0.760962	0.771684		0.806909	0.794309	0.701734	0.855057	0.798281	0.846924		0.712915	0.739357	0.459299	0.764644	0.719369	0.72348
0.752006	0.773421	0.630379	0.787141	0.772548	0.784477		0.796958	0.791934	0.675414	0.847407	0.823703	0.871951		0.719003	0.705529	0.512419	0.744367	0.740882	0.742011
0.762471	0.760646	0.580077	0.793381	0.773249	0.787671		0.785428	0.792235	0.686692	0.855464	0.823819	0.873316		0.712997	0.724467	0.531065	0.762319	0.748842	0.754519
0.745926	0.762613	0.615482	0.779689	0.765849	0.784208		0.802082	0.797343	0.694336	0.863207	0.806866	0.87381		0.724917	0.738463	0.516746	0.737337	0.73538	0.738961
0.733078	0.746327	0.619359	0.767851	0.763112	0.780293		0.806347	0.81418	0.697106	0.856841	0.794176	0.846237		0.720328	0.71159	0.533637	0.748528	0.745586	0.751282
0.746042	0.75873	0.670931	0.773939	0.777882	0.788393		0.780822	0.776566	0.701325	0.862013	0.823229	0.870059		0.713138	0.717223	0.532792	0.76022	0.748131	0.749829
0.758145	0.770503	0.640814	0.790604	0.779192	0.797579		0.790636	0.792986	0.69014	0.844147	0.818085	0.873584		0.694557	0.698872	0.491168	0.757426	0.725835	0.729695
0.75269	0.753631	0.594688	0.762892	0.764835	0.781784		0.806769	0.789608	0.677172	0.836871	0.816802	0.874406		0.711339	0.745677	0.505253	0.737199	0.738744	0.744873
0.730448	0.782517	0.599717	0.769129	0.775026	0.790338		0.813594	0.804288	0.698198	0.847343	0.822216	0.87501		0.70343	0.730095	0.533174	0.732177	0.740213	0.745509
0.777495	0.759894	0.653644	0.781162	0.771781	0.790847		0.787889	0.78547	0.684352	0.851265	0.808749	0.866291		0.725997	0.716379	0.487574	0.742465	0.738108	0.742522
0.749827	0.741842	0.626738	0.761923	0.769817	0.790169		0.788788	0.791708	0.717775	0.852336	0.82761	0.877914		0.718816	0.713017	0.544058	0.738852	0.723531	0.728554
0.734389	0.748171	0.626611	0.790016	0.76462	0.775876		0.800262	0.795716	0.682143	0.865316	0.804499	0.852569		0.731614	0.744718	0.55369	0.752644	0.741012	0.74421
0.763262	0.75023	0.659201	0.77393	0.767563	0.790725		0.800685	0.797937	0.664169	0.842786	0.81298	0.866326		0.706566	0.694069	0.480757	0.760731	0.721824	0.725663
0.749 ± 0.013	0.759 ± 0.012	0.629 ± 0.021	0.776 ± 0.015	0.772 ± 0.009	0.788 ± 0.009		0.8 ± 0.008	0.793 ± 0.009	0.689 ± 0.011	0.854 ± 0.009	0.815 ± 0.009	0.867 ± 0.009		0.715 ± 0.01	0.721 ± 0.016	0.519 ± 0.026	0.75 ± 0.011	0.738 ± 0.011	0.741 ± 0.011

## Sheet: R²
MY							MFP							SCS
SVR	KRR	RF	ExAutoGP	GBLUP	BayesB		SVR	KRR	RF	ExAutoGP	GBLUP	BayesB		SVR	KRR	RF	ExAutoGP	GBLUP	BayesB
0.548748	0.600928	0.398787	0.582797	0.610092	0.640895		0.650432	0.645765	0.481623	0.736897	0.659257	0.751401		0.511949	0.515336	0.275108	0.560118	0.525194	0.530017
0.588735	0.552063	0.397521	0.625041	0.598487	0.629124		0.642967	0.600891	0.467959	0.733542	0.670769	0.756458		0.505187	0.506312	0.266762	0.574305	0.529814	0.536548
0.536058	0.556775	0.366438	0.574132	0.605064	0.626054		0.634318	0.63448	0.475156	0.73694	0.667805	0.751677		0.529084	0.536987	0.248287	0.531374	0.53309	0.532697
0.553991	0.580126	0.398849	0.5878	0.599927	0.618495		0.639397	0.65034	0.479606	0.746441	0.673461	0.750081		0.502742	0.498539	0.259616	0.56329	0.565532	0.570179
0.581985	0.606469	0.427439	0.64011	0.593713	0.617851		0.646581	0.627262	0.462414	0.717928	0.669004	0.746467		0.476009	0.56095	0.295084	0.571268	0.567101	0.574795
0.581285	0.56001	0.384999	0.592633	0.615702	0.642087		0.629191	0.635193	0.462992	0.749615	0.644515	0.740707		0.517863	0.508815	0.303989	0.577056	0.547571	0.545835
0.58885	0.585761	0.429617	0.598858	0.593466	0.620534		0.644093	0.638084	0.466384	0.734483	0.666394	0.752266		0.520345	0.552777	0.260362	0.571215	0.569385	0.577435
0.540901	0.616197	0.390231	0.603939	0.57209	0.600671		0.641561	0.609946	0.484427	0.728301	0.651312	0.744287		0.482491	0.522342	0.23805	0.529964	0.567548	0.574363
0.538141	0.563638	0.377353	0.608863	0.612676	0.622169		0.660393	0.62709	0.488303	0.714796	0.675292	0.758031		0.527181	0.519528	0.282943	0.545152	0.539766	0.545527
0.555511	0.558275	0.412141	0.614464	0.605052	0.627059		0.647563	0.629175	0.474957	0.698659	0.68456	0.781118		0.524438	0.479914	0.26315	0.56312	0.518197	0.524526
0.5579	0.564044	0.391041	0.625975	0.570975	0.596121		0.651655	0.619378	0.491077	0.718935	0.664154	0.749421		0.518352	0.508367	0.28071	0.532985	0.549347	0.548378
0.557233	0.583709	0.406426	0.531677	0.631049	0.657286		0.653245	0.617797	0.458651	0.754462	0.670071	0.760623		0.510448	0.519574	0.333354	0.544176	0.556595	0.561565
0.548539	0.565312	0.392198	0.59644	0.579063	0.595496		0.651102	0.630927	0.49243	0.731122	0.637253	0.71728		0.508248	0.546649	0.210956	0.58468	0.517492	0.523423
0.565513	0.59818	0.397378	0.619591	0.596831	0.615405		0.635142	0.62716	0.456184	0.718099	0.678486	0.760298		0.516965	0.497772	0.262573	0.524708	0.548907	0.55058
0.581362	0.578582	0.33649	0.629453	0.597915	0.620426		0.616898	0.627637	0.471546	0.731818	0.678677	0.762681		0.508364	0.524852	0.28203	0.551037	0.560765	0.569299
0.556406	0.581578	0.378818	0.607916	0.586525	0.614983		0.643336	0.635756	0.482103	0.745126	0.651033	0.763544		0.525505	0.545328	0.267027	0.543665	0.540783	0.546064
0.537403	0.557003	0.383606	0.589596	0.582341	0.608858		0.650195	0.662889	0.485957	0.734176	0.630715	0.716117		0.518873	0.50636	0.284768	0.560295	0.555899	0.564424
0.556579	0.575671	0.450149	0.598982	0.6051	0.621564		0.609683	0.603055	0.491857	0.743067	0.677706	0.757002		0.508565	0.514408	0.283868	0.518717	0.559701	0.562243
0.574784	0.593676	0.410643	0.625055	0.60714	0.636132		0.625105	0.628826	0.476293	0.712584	0.669263	0.763149		0.48241	0.488422	0.241246	0.573695	0.526836	0.532455
0.566542	0.56796	0.353654	0.582005	0.584972	0.611186		0.650876	0.623481	0.458562	0.700353	0.667166	0.764586		0.506003	0.556033	0.25528	0.543462	0.545743	0.554836
0.533554	0.612333	0.35966	0.59156	0.600665	0.624635		0.661935	0.64688	0.48748	0.71799	0.676039	0.765643		0.494813	0.533039	0.284275	0.536083	0.547916	0.555784
0.604498	0.577438	0.42725	0.610214	0.595646	0.62544		0.620769	0.616963	0.468338	0.724651	0.654074	0.750459		0.527072	0.513199	0.237729	0.551254	0.544804	0.551338
0.562241	0.550329	0.392801	0.580527	0.592618	0.624367		0.622186	0.626802	0.5152	0.726477	0.684939	0.770732		0.516697	0.508393	0.295999	0.502471	0.523497	0.530791
0.539327	0.55976	0.392641	0.624126	0.584645	0.601984		0.640419	0.633164	0.465319	0.748772	0.647219	0.726874		0.535259	0.554605	0.306573	0.566473	0.549099	0.553849
0.582569	0.562846	0.434546	0.598968	0.589153	0.625246		0.641096	0.636703	0.44112	0.710288	0.660936	0.75052		0.499235	0.481732	0.231127	0.578711	0.52103	0.526586
0.562 ± 0.019	0.576 ± 0.019	0.396 ± 0.026	0.602 ± 0.022	0.596 ± 0.014	0.621 ± 0.014		0.64 ± 0.013	0.629 ± 0.014	0.475 ± 0.015	0.729 ± 0.015	0.664 ± 0.014	0.752 ± 0.015		0.511 ± 0.015	0.52 ± 0.023	0.27 ± 0.027	0.552 ± 0.021	0.544 ± 0.016	0.55 ± 0.017

## Sheet: MAE
MY							MFP							SCS
SVR	KRR	RF	ExAutoGP	GBLUP	BayesB		SVR	KRR	RF	ExAutoGP	GBLUP	BayesB		SVR	KRR	RF	ExAutoGP	GBLUP	BayesB
0.534553	0.500084	0.68749	0.525915	0.503479	0.487808		0.455378	0.466984	0.651111	0.4297	0.465256	0.439976		0.548989	0.552198	0.746267	0.524022	0.54293	0.54121
0.512804	0.525114	0.690368	0.500664	0.504004	0.48525		0.47231	0.5056	0.648338	0.401341	0.460243	0.399011		0.549686	0.575814	0.730332	0.548869	0.529691	0.525291
0.52117	0.529306	0.693854	0.497971	0.494757	0.477658		0.480193	0.485778	0.649631	0.405066	0.453754	0.392818		0.557568	0.535344	0.71145	0.54124	0.546042	0.551946
0.522532	0.536254	0.716855	0.506011	0.501995	0.489701		0.473368	0.480458	0.663979	0.403958	0.454569	0.400636		0.547588	0.535398	0.714243	0.515898	0.536441	0.534777
0.537833	0.529978	0.712777	0.488323	0.501559	0.491303		0.476945	0.495433	0.666627	0.39678	0.442357	0.395059		0.582368	0.568505	0.744879	0.542682	0.519247	0.516528
0.526734	0.520652	0.719191	0.512302	0.505092	0.493147		0.484882	0.471656	0.652282	0.400421	0.47124	0.402197		0.544994	0.563716	0.764901	0.510204	0.530635	0.536361
0.514939	0.523807	0.692338	0.510348	0.511662	0.493367		0.471749	0.487837	0.654822	0.408231	0.457851	0.395127		0.548281	0.540373	0.708662	0.550131	0.532275	0.527071
0.546358	0.5251	0.6963	0.509528	0.518752	0.506426		0.463674	0.495161	0.645076	0.41338	0.457783	0.391107		0.558946	0.572711	0.737929	0.535688	0.540208	0.534567
0.519685	0.531662	0.716099	0.484236	0.478082	0.476775		0.467112	0.500946	0.678609	0.408226	0.459784	0.408369		0.54685	0.54886	0.722993	0.52539	0.526948	0.526829
0.516341	0.527482	0.687044	0.496386	0.501417	0.488822		0.472554	0.482932	0.649435	0.443233	0.437269	0.363569		0.562571	0.560161	0.706932	0.517307	0.525687	0.522992
0.529483	0.537603	0.710953	0.489795	0.523157	0.50556		0.467243	0.483366	0.649697	0.41606	0.448469	0.380553		0.553158	0.544917	0.70568	0.535291	0.523068	0.523231
0.535002	0.515093	0.672113	0.511132	0.492198	0.481605		0.46311	0.478137	0.663224	0.403074	0.443925	0.396775		0.570446	0.556631	0.716494	0.538362	0.553075	0.556936
0.520144	0.532978	0.721818	0.513658	0.507842	0.492419		0.484264	0.48955	0.660851	0.422791	0.45912	0.411423		0.557356	0.548602	0.731252	0.519172	0.536164	0.542511
0.518306	0.495124	0.723833	0.508872	0.493449	0.482614		0.466172	0.509686	0.66358	0.409139	0.44871	0.404331		0.545592	0.565905	0.760317	0.530706	0.525367	0.527901
0.524439	0.545828	0.684353	0.489198	0.513687	0.499485		0.48533	0.486793	0.641195	0.400613	0.471402	0.405876		0.548502	0.562714	0.72893	0.52623	0.532624	0.530118
0.532749	0.517969	0.688129	0.502846	0.502128	0.500162		0.470412	0.488279	0.668949	0.412561	0.458169	0.387366		0.55422	0.565535	0.738662	0.542353	0.519341	0.516383
0.531496	0.5248	0.70572	0.4986	0.486489	0.472332		0.480867	0.462361	0.66357	0.412382	0.45453	0.400928		0.561183	0.537239	0.747257	0.529963	0.523644	0.519383
0.515558	0.516791	0.7379	0.501773	0.524259	0.516254		0.484881	0.503695	0.63873	0.399367	0.464557	0.406901		0.542167	0.554447	0.708686	0.544483	0.527228	0.525886
0.532159	0.515191	0.69316	0.503881	0.514035	0.49198		0.472904	0.487124	0.654382	0.41445	0.462359	0.404468		0.565475	0.558346	0.721	0.523889	0.5483	0.544312
0.528541	0.552382	0.686997	0.501469	0.505765	0.492234		0.480343	0.488094	0.649635	0.422963	0.466456	0.391991		0.555728	0.558168	0.734035	0.522972	0.551502	0.545304
0.523283	0.515452	0.70378	0.518049	0.511648	0.505567		0.462414	0.485774	0.674419	0.403184	0.446802	0.378507		0.555142	0.554992	0.735165	0.542429	0.528127	0.52455
0.510444	0.514125	0.710484	0.501688	0.51075	0.496249		0.491536	0.487428	0.627869	0.412349	0.452979	0.404681		0.547455	0.560026	0.731311	0.524888	0.520637	0.520789
0.533141	0.542406	0.688191	0.501394	0.494746	0.482821		0.487889	0.475276	0.661159	0.429146	0.451862	0.387393		0.559436	0.558148	0.736687	0.544359	0.559723	0.557164
0.540855	0.544693	0.701268	0.501508	0.494997	0.493469		0.469662	0.489174	0.651557	0.393434	0.451881	0.403093		0.554101	0.547159	0.7013	0.518319	0.541168	0.539123
0.515378	0.517521	0.694434	0.493881	0.516097	0.490405		0.477044	0.489133	0.667222	0.429341	0.465835	0.399919		0.551656	0.556516	0.739856	0.525865	0.546636	0.551235
0.526 ± 0.009	0.525 ± 0.013	0.701 ± 0.015	0.503 ± 0.01	0.504 ± 0.011	0.492 ± 0.01		0.474 ± 0.009	0.487 ± 0.011	0.656 ± 0.011	0.412 ± 0.012	0.456 ± 0.009	0.398 ± 0.014		0.555 ± 0.009	0.555 ± 0.011	0.729 ± 0.017	0.531 ± 0.011	0.535 ± 0.011	0.534 ± 0.012

## Sheet: RMSE
MY							MFP							SCS
SVR	KRR	RF	ExAutoGP	GBLUP	BayesB		SVR	KRR	RF	ExAutoGP	GBLUP	BayesB		SVR	KRR	RF	ExAutoGP	GBLUP	BayesB
0.671506	0.623172	0.862073	0.662779	0.628965	0.604952		0.572405	0.595766	0.810802	0.54222	0.582294	0.554322		0.688371	0.704809	0.95171	0.653628	0.693943	0.689179
0.645399	0.67226	0.872539	0.632368	0.641493	0.616325		0.61564	0.645741	0.820833	0.511854	0.586679	0.504983		0.705426	0.718168	0.911411	0.687685	0.663272	0.658687
0.655837	0.661512	0.878464	0.619848	0.612107	0.596274		0.607047	0.607055	0.820914	0.511916	0.570644	0.498813		0.701043	0.683275	0.898098	0.689402	0.68393	0.694642
0.668293	0.677651	0.90332	0.63705	0.636197	0.620805		0.597599	0.600339	0.845017	0.516163	0.58472	0.516882		0.687779	0.682952	0.907972	0.655724	0.671431	0.669317
0.671223	0.660725	0.881706	0.608333	0.639116	0.623846		0.603857	0.619997	0.841716	0.501083	0.558688	0.495266		0.738051	0.71482	0.927968	0.657052	0.666577	0.662746
0.659665	0.656356	0.904822	0.639621	0.630583	0.608695		0.612569	0.611464	0.807086	0.500739	0.59837	0.51488		0.68833	0.71044	0.959903	0.644786	0.675978	0.67851
0.661701	0.657015	0.866905	0.642195	0.641128	0.619552		0.589973	0.608128	0.820683	0.517535	0.58684	0.505298		0.687093	0.687498	0.889831	0.698647	0.673684	0.665733
0.68549	0.660965	0.867462	0.642841	0.658478	0.641469		0.592321	0.62551	0.814239	0.527125	0.57215	0.491479		0.714991	0.718669	0.925873	0.677375	0.680649	0.675608
0.658574	0.666563	0.900431	0.61095	0.610088	0.607424		0.592378	0.629876	0.871514	0.526612	0.585102	0.518347		0.686045	0.695044	0.921459	0.655937	0.665239	0.666943
0.646546	0.658373	0.862026	0.621586	0.624775	0.614581		0.601698	0.608253	0.820631	0.552876	0.554823	0.461604		0.709748	0.711791	0.894596	0.649786	0.665102	0.665251
0.674107	0.673367	0.911828	0.620064	0.65605	0.636508		0.59531	0.609926	0.818042	0.524478	0.567529	0.489952		0.697353	0.684903	0.897119	0.676059	0.670192	0.671557
0.67035	0.659609	0.841868	0.646229	0.624171	0.602364		0.588697	0.610811	0.832328	0.510822	0.566802	0.506612		0.705816	0.702091	0.896977	0.668754	0.683738	0.692816
0.654213	0.659426	0.902771	0.64483	0.627371	0.614324		0.609292	0.615597	0.834327	0.541004	0.577726	0.514717		0.709989	0.695677	0.9308	0.668064	0.673668	0.677255
0.652739	0.623962	0.895668	0.63523	0.630495	0.616529		0.591115	0.638364	0.846785	0.518825	0.579096	0.518864		0.680821	0.712614	0.957685	0.671015	0.667707	0.670363
0.660364	0.684702	0.859429	0.617059	0.642001	0.623716		0.619253	0.62139	0.806598	0.506538	0.600744	0.514669		0.700647	0.71989	0.910402	0.676182	0.6749	0.678601
0.671194	0.654317	0.865	0.626941	0.637527	0.636766		0.594489	0.612925	0.840638	0.522637	0.587092	0.497018		0.703188	0.721258	0.93557	0.681973	0.662745	0.658929
0.668311	0.668791	0.892534	0.632221	0.617805	0.598069		0.603632	0.581969	0.84356	0.526156	0.574825	0.513994		0.703608	0.689722	0.94799	0.665567	0.654084	0.647128
0.65325	0.646219	0.913958	0.63423	0.653872	0.639557		0.61262	0.64388	0.806236	0.509818	0.586339	0.513214		0.696115	0.696712	0.896655	0.687579	0.668448	0.665716
0.669049	0.64856	0.875657	0.639141	0.644963	0.620267		0.605984	0.619308	0.833054	0.529106	0.583535	0.514377		0.704397	0.705797	0.909348	0.664496	0.699812	0.69556
0.664592	0.690847	0.858332	0.632457	0.634429	0.614497		0.609506	0.613475	0.810449	0.528715	0.58337	0.492204		0.702765	0.692809	0.911301	0.662089	0.687329	0.681598
0.660182	0.651009	0.887619	0.659345	0.649147	0.635571		0.58245	0.612063	0.843269	0.508941	0.560675	0.477725		0.704916	0.711467	0.921779	0.692378	0.667672	0.664203
0.634506	0.649561	0.891186	0.631009	0.6469	0.623904		0.62654	0.61586	0.796768	0.523558	0.587184	0.517033		0.686832	0.70696	0.924476	0.665301	0.659542	0.657093
0.675674	0.68587	0.864121	0.633939	0.626787	0.614868		0.625519	0.608204	0.840943	0.548527	0.573234	0.488796		0.705282	0.696263	0.931604	0.691422	0.701388	0.695604
0.676221	0.679899	0.880577	0.616953	0.625973	0.61539		0.587815	0.621313	0.818624	0.499925	0.586433	0.517097		0.69522	0.694706	0.891993	0.65872	0.684079	0.681066
0.653173	0.647293	0.871584	0.624226	0.643405	0.614494		0.600293	0.606245	0.836987	0.542148	0.590677	0.507742		0.691959	0.707113	0.927025	0.658509	0.689261	0.693612
0.662 ± 0.011	0.661 ± 0.016	0.88 ± 0.019	0.632 ± 0.013	0.635 ± 0.013	0.618 ± 0.012		0.602 ± 0.013	0.615 ± 0.014	0.827 ± 0.017	0.522 ± 0.015	0.579 ± 0.011	0.506 ± 0.017		0.7 ± 0.012	0.703 ± 0.012	0.919 ± 0.02	0.67 ± 0.015	0.675 ± 0.012	0.674 ± 0.013
