# Supplementary material for: ExAutoGP: Enhancing Genomic Prediction Stability and Interpretability with Automated Machine Learning and SHAP
Source: Animals (Basel). 2025 Apr 18;15(8):1172. doi: 10.3390/ani15081172 (PMC12024354; doi:10.3390/ani15081172)
Supplement: Supplementary file 1 [file animals-15-01172-s001.zip › table_S3 Chicken prediction results.xlsx]

## Sheet: Prediction accuracy
EWAFE							EW28							EW36							EW56							EW66							EW72							EW80
SVR	KRR	RF	ExAutoGP	GBLUP	BayesB		SVR	KRR	RF	ExAutoGP	GBLUP	BayesB		SVR	KRR	RF	ExAutoGP	GBLUP	BayesB		SVR	KRR	RF	ExAutoGP	GBLUP	BayesB		SVR	KRR	RF	ExAutoGP	GBLUP	BayesB		SVR	KRR	RF	ExAutoGP	GBLUP	BayesB		SVR	KRR	RF	ExAutoGP	GBLUP	BayesB
0.336769	0.310892	0.173897	0.359427	0.29078	0.278197		0.287628	0.32769	0.240423	0.303959	0.381163	0.37659		0.363548	0.395875	0.242039	0.307538	0.380014	0.391862		0.215052	0.231087	0.241526	0.23947	0.302877	0.322189		0.337254	0.315979	0.2986	0.436162	0.348583	0.363041		0.304712	0.155363	0.074717	0.28811	0.179232	0.187796		0.264668	0.377981	0.120014	0.317759	0.414419	0.39224
0.295366	0.252027	0.267971	0.333734	0.292148	0.290727		0.362271	0.291486	0.255778	0.28817	0.327915	0.319811		0.305979	0.367538	0.224031	0.244982	0.333939	0.34732		0.272572	0.29604	0.172604	0.365078	0.143233	0.168311		0.4039	0.338166	0.366153	0.308563	0.305343	0.312802		0.294789	0.11347	0.20036	0.244727	0.2824	0.297606		0.383201	0.299585	0.244881	0.3222	0.282366	0.294435
0.193726	0.278785	0.138128	0.336822	0.312424	0.315116		0.376411	0.305056	0.139161	0.388312	0.438874	0.438432		0.350853	0.288711	0.184139	0.360839	0.358853	0.363209		0.235139	0.250871	0.251342	0.272351	0.209691	0.197742		0.329909	0.353451	0.303749	0.438746	0.371534	0.363976		0.218506	0.246269	0.143055	0.201689	0.30487	0.294696		0.242279	0.21779	0.233547	0.381662	0.2754	0.282138
0.294293	0.254804	0.25129	0.20492	0.299942	0.302316		0.266401	0.302497	0.333371	0.426137	0.360766	0.370022		0.251032	0.232184	0.201156	0.310743	0.403467	0.411273		0.171036	0.231573	0.19332	0.21373	0.212356	0.217036		0.430833	0.423656	0.334814	0.299696	0.439109	0.439507		0.0894163	0.21838	0.201148	0.328956	0.324936	0.315315		0.326609	0.293729	0.275767	0.152246	0.268235	0.272737
0.266842	0.377365	0.123005	0.315344	0.195867	0.19437		0.428286	0.290818	0.200468	0.40692	0.287184	0.296286		0.337341	0.309946	0.256157	0.310391	0.333297	0.340849		0.250438	0.241574	0.217029	0.199259	0.318492	0.344834		0.378514	0.426795	0.325491	0.363799	0.416718	0.423438		0.274855	0.232793	0.144591	0.269007	0.240928	0.265209		0.388173	0.175927	0.19318	0.284733	0.207481	0.20583
0.303327	0.23935	0.245341	0.331641	0.296249	0.299176		0.272672	0.40751	0.237474	0.291766	0.440734	0.361736		0.359244	0.352427	0.165699	0.417315	0.439479	0.323192		0.235636	0.245008	0.206822	0.321624	0.198793	0.369962		0.291786	0.383963	0.346587	0.49051	0.329626	0.301636		0.244323	0.124868	0.105577	0.326704	0.288226	0.185578		0.334602	0.263895	0.181767	0.386324	0.272147	0.353981
0.234253	0.369252	0.170969	0.345862	0.246256	0.239703		0.292964	0.32284	0.280861	0.404504	0.229464	0.288614		0.34211	0.259592	0.202204	0.360394	0.213653	0.369522		0.216079	0.316679	0.239249	0.303936	0.355785	0.225057		0.340767	0.305794	0.414888	0.392907	0.417046	0.430458		0.0919449	0.109486	0.355727	0.31351	0.222629	0.302809		0.319965	0.311611	0.146602	0.294413	0.29758	0.380229
0.305658	0.222787	0.209338	0.314347	0.199924	0.204375		0.358823	0.174498	0.317049	0.326597	0.366509	0.333461		0.328348	0.239705	0.272248	0.3191	0.341426	0.24178		0.266144	0.229555	0.190746	0.327102	0.234573	0.276597		0.390077	0.371448	0.334899	0.282324	0.29619	0.281191		0.318296	0.294919	0.124038	0.230347	0.241028	0.216894		0.188183	0.279136	0.244067	0.426093	0.344994	0.259076
0.307333	0.233241	0.168191	0.252167	0.210758	0.210184		0.304105	0.295345	0.244208	0.37027	0.302748	0.34644		0.232495	0.34621	0.197108	0.408702	0.325022	0.421783		0.235263	0.176551	0.316607	0.244878	0.257988	0.206064		0.358072	0.33341	0.274724	0.288514	0.403764	0.41003		0.249794	0.236611	0.138479	0.291632	0.318156	0.181521		0.295635	0.33304	0.203932	0.295808	0.253129	0.257701
0.230302	0.353456	0.141195	0.194901	0.403929	0.401968		0.300205	0.288498	0.2353	0.299819	0.446341	0.414241		0.332751	0.395118	0.205102	0.305152	0.269638	0.397461		0.256778	0.354545	0.17515	0.241654	0.233447	0.234173		0.414277	0.329434	0.298559	0.419729	0.374997	0.377875		0.220657	0.15984	0.116972	0.141621	0.18782	0.304065		0.184157	0.239565	0.151232	0.326811	0.423882	0.305589
0.276473	0.211656	0.150332	0.345782	0.284761	0.264307		0.1899	0.387286	0.244472	0.345414	0.243597	0.359418		0.28877	0.220045	0.274542	0.29614	0.342147	0.37663		0.258714	0.267152	0.211993	0.375635	0.161476	0.316593		0.253317	0.355922	0.260865	0.38349	0.382626	0.241759		0.169599	0.137775	0.173967	0.236055	0.204459	0.274721		0.247127	0.235267	0.250365	0.251201	0.316919	0.277996
0.260967	0.315585	0.185714	0.202251	0.252875	0.251111		0.328549	0.314839	0.0692216	0.401923	0.34736	0.276684		0.253663	0.340878	0.212079	0.289895	0.362376	0.298667		0.246529	0.290617	0.238644	0.223477	0.154599	0.311602		0.362467	0.4329	0.28685	0.400446	0.343561	0.413085		0.112209	0.195514	0.234745	0.226376	0.364591	0.202481		0.325915	0.285102	0.162101	0.438566	0.345909	0.4034
0.25288	0.272501	0.188563	0.299522	0.243446	0.242534		0.39262	0.348065	0.306293	0.299612	0.32336	0.409154		0.292764	0.30962	0.233137	0.34579	0.386317	0.4758		0.229352	0.158417	0.259668	0.208567	0.351057	0.208813		0.366131	0.27734	0.393951	0.34292	0.398489	0.343735		0.345684	0.176452	0.189872	0.270849	0.290506	0.233928		0.286383	0.255353	0.153593	0.210274	0.298787	0.273105
0.396281	0.158251	0.122142	0.224668	0.318023	0.323904		0.340137	0.211272	0.0893607	0.217203	0.372116	0.310794		0.337915	0.355745	0.240076	0.40546	0.292037	0.307079		0.252474	0.280565	0.188337	0.330559	0.266557	0.224728		0.429628	0.308179	0.444584	0.372733	0.35511	0.363782		0.177468	0.0733316	0.0922032	0.171876	0.251774	0.25807		0.330059	0.331629	0.225226	0.323721	0.335538	0.303488
0.242409	0.313565	0.288456	0.322902	0.287695	0.282541		0.185302	0.409901	0.252976	0.493364	0.307325	0.392469		0.313817	0.326814	0.184341	0.356491	0.344953	0.382978		0.229456	0.244811	0.15654	0.15783	0.3063	0.265065		0.37488	0.40401	0.330797	0.343162	0.38744	0.366398		0.289753	0.278395	0.27541	0.358958	0.184747	0.259089		0.203034	0.32577	0.125119	0.350813	0.284166	0.222643
0.238016	0.38637	0.219187	0.358909	0.151728	0.156145		0.286288	0.320581	0.21429	0.444061	0.350338	0.391334		0.34248	0.355199	0.268	0.349102	0.386637	0.361289		0.14794	0.198266	0.198147	0.289643	0.18886	0.288485		0.301392	0.404185	0.330485	0.397125	0.415555	0.396125		0.181909	0.254466	0.111147	0.272689	0.213707	0.22902		0.332807	0.208555	0.154035	0.308607	0.413332	0.220119
0.243239	0.254674	0.183438	0.233326	0.291901	0.299074		0.411909	0.271711	0.23121	0.315232	0.28456	0.42258		0.286012	0.437012	0.0259654	0.404576	0.301617	0.457014		0.206792	0.251388	0.097339	0.301194	0.225657	0.203161		0.482912	0.351808	0.252133	0.338576	0.432026	0.409464		0.189106	0.315386	0.0910281	0.257143	0.335964	0.372818		0.266196	0.223463	0.335586	0.182347	0.229952	0.419834
0.387709	0.25739	0.169461	0.337508	0.318068	0.326247		0.286923	0.390547	0.199366	0.479293	0.33782	0.298032		0.351853	0.389934	0.331183	0.328155	0.445246	0.314977		0.367289	0.184915	0.318565	0.242256	0.362287	0.276175		0.316954	0.306878	0.467001	0.377624	0.465949	0.357175		0.153929	0.260812	0.29272	0.205471	0.318738	0.147858		0.361617	0.351806	0.197262	0.433857	0.241032	0.265302
0.191287	0.261793	0.225802	0.302101	0.326403	0.331872		0.329658	0.345257	0.349702	0.325963	0.325978	0.302057		0.343391	0.343376	0.1879	0.318963	0.285412	0.296504		0.260358	0.220383	0.211555	0.254899	0.295127	0.331735		0.433319	0.432466	0.286895	0.430022	0.340539	0.424648		0.301035	0.135932	0.214528	0.281229	0.20442	0.242116		0.421622	0.306479	0.0932099	0.280799	0.309613	0.245871
0.311937	0.1849	0.217244	0.341291	0.25264	0.249619		0.276123	0.267361	0.316975	0.387704	0.34437	0.286374		0.308547	0.280304	0.295076	0.425328	0.369921	0.374181		0.286805	0.26942	0.281267	0.296043	0.272276	0.316685		0.364141	0.34965	0.370738	0.35593	0.331415	0.418602		0.330165	0.231345	0.195371	0.14276	0.298747	0.154768		0.196302	0.172716	0.25403	0.346988	0.296823	0.342199
0.285484	0.354564	0.165525	0.182008	0.374693	0.366934		0.244477	0.229508	0.192342	0.316124	0.307437	0.362312		0.349703	0.342293	0.262115	0.386207	0.307495	0.43841		0.222038	0.198567	0.264282	0.293983	0.271761	0.237285		0.370623	0.428962	0.353009	0.445352	0.376925	0.478171		0.26243	0.191913	0.233984	0.276525	0.329719	0.22199		0.299393	0.244321	0.233826	0.279316	0.284876	0.288184
0.30157	0.208312	0.198006	0.256312	0.240005	0.236841		0.383307	0.386991	0.135193	0.410579	0.344811	0.321414		0.322091	0.247474	0.231881	0.324439	0.237244	0.3006		0.304762	0.312567	0.216272	0.266005	0.143678	0.214605		0.366856	0.274477	0.359263	0.434711	0.419351	0.314371		0.201245	0.207381	0.122817	0.327953	0.340968	0.264851		0.199535	0.236742	0.266368	0.374034	0.346172	0.316202
0.343167	0.242959	0.259693	0.387687	0.243187	0.248999		0.229956	0.350297	0.211027	0.344536	0.365195	0.364342		0.47711	0.327128	0.264972	0.287151	0.436823	0.396148		0.296205	0.322291	0.174117	0.271341	0.292618	0.318982		0.336436	0.421185	0.323241	0.256838	0.392242	0.395637		0.256783	0.18941	0.186139	0.225745	0.22798	0.284432		0.335328	0.288772	0.160804	0.31463	0.262673	0.363904
0.285432	0.215312	0.278566	0.254002	0.267534	0.268907		0.167126	0.289566	0.20687	0.377866	0.408117	0.444609		0.218258	0.293543	0.323615	0.384968	0.401777	0.410677		0.208814	0.249157	0.276895	0.268165	0.29966	0.332573		0.457282	0.373463	0.274037	0.287527	0.300215	0.414616		0.399925	0.290456	0.277025	0.147679	0.275958	0.200371		0.295564	0.312534	0.215597	0.31814	0.392785	0.262274
0.274173	0.31224	0.116481	0.329781	0.368851	0.367386		0.319486	0.289363	0.378024	0.351715	0.316488	0.285515		0.323914	0.302011	0.179071	0.383141	0.419052	0.301487		0.225815	0.241407	0.239382	0.183101	0.226385	0.249191		0.357071	0.418411	0.452729	0.396789	0.445026	0.296552		0.207262	0.257812	0.114342	0.29566	0.16147	0.248713		0.295249	0.370796	0.206107	0.353829	0.342248	0.278871
0.282 ± 0.05	0.274 ± 0.061	0.194 ± 0.05	0.295 ± 0.059	0.279 ± 0.057	0.278 ± 0.057		0.305 ± 0.068	0.313 ± 0.058	0.235 ± 0.075	0.361 ± 0.064	0.342 ± 0.054	0.351 ± 0.05		0.321 ± 0.051	0.322 ± 0.055	0.227 ± 0.06	0.345 ± 0.047	0.349 ± 0.06	0.364 ± 0.056		0.244 ± 0.043	0.251 ± 0.047	0.221 ± 0.049	0.268 ± 0.053	0.251 ± 0.064	0.266 ± 0.055		0.37 ± 0.052	0.365 ± 0.05	0.339 ± 0.058	0.371 ± 0.059	0.38 ± 0.046	0.374 ± 0.056		0.235 ± 0.078	0.204 ± 0.064	0.176 ± 0.071	0.253 ± 0.059	0.264 ± 0.058	0.246 ± 0.053		0.293 ± 0.064	0.278 ± 0.055	0.201 ± 0.056	0.318 ± 0.07	0.31 ± 0.057	0.299 ± 0.057

## Sheet: R²
EWAFE							EW28							EW36							EW56							EW66							EW72							EW80
SVR	KRR	RF	ExAutoGP	GBLUP	BayesB		SVR	KRR	RF	ExAutoGP	GBLUP	BayesB		SVR	KRR	RF	ExAutoGP	GBLUP	BayesB		SVR	KRR	RF	ExAutoGP	GBLUP	BayesB		SVR	KRR	RF	ExAutoGP	GBLUP	BayesB		SVR	KRR	RF	ExAutoGP	GBLUP	BayesB		SVR	KRR	RF	ExAutoGP	GBLUP	BayesB
0.113413	0.096654	0.0302401	0.129187	0.0845533	0.0773938		0.0827299	0.107381	0.0578033	0.092391	0.142422	0.14182		0.132167	0.156717	0.0585828	0.0945799	0.154165	0.153556		0.0462473	0.0534014	0.0583349	0.0573457	0.103504	0.103805		0.11374	0.099843	0.0891618	0.190237	0.131698	0.131799		0.0928494	0.0241378	0.00558263	0.0830073	0.032095	0.0352673		0.0700491	0.142869	0.0144034	0.100971	0.15412	0.153852
0.0872412	0.0635174	0.0718087	0.111379	0.0853505	0.0845224		0.13124	0.0849642	0.0654226	0.0830418	0.10502	0.102279		0.0936233	0.135085	0.0501901	0.060016	0.120582	0.120631		0.0742954	0.0876397	0.029792	0.133282	0.0274342	0.0283287		0.163135	0.114356	0.134068	0.0952109	0.0983394	0.0978453		0.0869006	0.0128755	0.040144	0.0598913	0.0848255	0.0885694		0.146843	0.0897511	0.0599668	0.103813	0.0804216	0.0866917
0.0375299	0.077721	0.0190795	0.113449	0.0976089	0.0992981		0.141685	0.0930592	0.0193658	0.150787	0.195502	0.192223		0.123098	0.0833539	0.0339071	0.130205	0.135902	0.131921		0.0552903	0.0629361	0.0631728	0.074175	0.0395633	0.0391019		0.10884	0.124927	0.0922637	0.192498	0.129176	0.132479		0.047745	0.0606485	0.0204646	0.0406783	0.0874099	0.086846		0.0586989	0.0474323	0.0545441	0.145666	0.0804711	0.0796016
0.0866086	0.064925	0.0631466	0.0419923	0.0899651	0.0913951		0.0709694	0.0915046	0.111136	0.181593	0.135157	0.136917		0.0630171	0.0539094	0.0404638	0.0965613	0.165902	0.169145		0.0292535	0.053626	0.0373727	0.0456805	0.0485943	0.0471047		0.185617	0.179484	0.1121	0.0898176	0.192792	0.193166		0.00799527	0.0476897	0.0404607	0.108212	0.0980349	0.0994236		0.106673	0.0862765	0.0760477	0.0231789	0.0718124	0.0743854
0.0712045	0.142404	0.0151302	0.0994421	0.038364	0.0377797		0.183429	0.0845752	0.0401874	0.165584	0.0874225	0.0877855		0.113799	0.0960667	0.0656165	0.0963424	0.117847	0.116178		0.0627194	0.058358	0.0471017	0.039704	0.115878	0.11891		0.143273	0.182154	0.105944	0.13235	0.187754	0.179299		0.0755453	0.0541927	0.0209066	0.0723649	0.0659815	0.0703359		0.150678	0.0309504	0.0373187	0.0810729	0.0419243	0.0423659
0.0920071	0.0572884	0.0601921	0.109986	0.0877634	0.0895061		0.0743499	0.166065	0.0563939	0.0851272	0.124802	0.130853		0.129056	0.124205	0.0274561	0.174152	0.10265	0.104453		0.0555245	0.0600288	0.0427753	0.103442	0.135463	0.136872		0.0851389	0.147428	0.120122	0.2406	0.0934657	0.0909845		0.0596937	0.0155921	0.0111465	0.106735	0.0343041	0.0344393		0.111959	0.0696406	0.0330391	0.149247	0.127488	0.125303
0.0548747	0.136347	0.0292304	0.119621	0.0606422	0.0574576		0.0858276	0.104226	0.078883	0.163624	0.080007	0.0832981		0.117039	0.0673881	0.0408865	0.129884	0.143331	0.136547		0.0466901	0.100286	0.0572403	0.0923768	0.0478349	0.0506506		0.116122	0.0935099	0.172132	0.154376	0.200011	0.185294		0.00845387	0.0119873	0.126542	0.0982883	0.0962784	0.0916936		0.102377	0.0971013	0.0214921	0.0866792	0.143015	0.144574
0.0934268	0.0496339	0.0438226	0.0988143	0.0399694	0.0417692		0.128754	0.0304497	0.10052	0.106665	0.114703	0.111196		0.107812	0.0574583	0.074119	0.101825	0.060636	0.0584574		0.0708325	0.0526956	0.0363839	0.106996	0.078103	0.076506		0.15216	0.137974	0.112157	0.0797071	0.0784811	0.0790684		0.101312	0.0869771	0.0153855	0.0530595	0.0479182	0.047043		0.0354128	0.0779167	0.0595688	0.181555	0.0632658	0.0671204
0.0944538	0.0544011	0.0282881	0.0635883	0.0444189	0.0441773		0.0924801	0.0872287	0.0596375	0.1371	0.122887	0.120021		0.0540539	0.119862	0.0388515	0.167038	0.182146	0.177901		0.0553488	0.0311701	0.10024	0.0599652	0.0443248	0.0424625		0.128215	0.111162	0.0754731	0.0832406	0.164386	0.168125		0.0623972	0.0559847	0.0191765	0.0850493	0.0355464	0.0329498		0.0874	0.110916	0.0415883	0.0875027	0.0667243	0.0664096
0.0530389	0.124931	0.0199361	0.0379866	0.163159	0.161578		0.090123	0.0832313	0.0553661	0.0898915	0.167966	0.171595		0.110723	0.156118	0.0420669	0.0931175	0.156851	0.157975		0.0659349	0.125702	0.0306777	0.0583964	0.0565368	0.0548372		0.171625	0.108527	0.0891373	0.176173	0.142375	0.142789		0.0486896	0.0255489	0.0136824	0.0200564	0.0863364	0.0924558		0.0339138	0.0573915	0.0228711	0.106805	0.0898815	0.0933844
0.0764372	0.0447982	0.0225998	0.119565	0.0810888	0.0698582		0.036062	0.149991	0.0597665	0.119311	0.133944	0.129181		0.0833881	0.0484197	0.0753732	0.0876989	0.134067	0.14185		0.0669329	0.0713702	0.044941	0.141102	0.101262	0.100231		0.0641696	0.126681	0.0680507	0.147064	0.0665003	0.0584476		0.0287639	0.0189819	0.0302644	0.055722	0.0775892	0.0754717		0.0610716	0.0553504	0.0626824	0.063102	0.0787498	0.0772818
0.0681038	0.0995939	0.0344896	0.0409054	0.0639457	0.0630567		0.107945	0.0991237	0.00479163	0.161542	0.0788054	0.0765538		0.0643451	0.116198	0.0449775	0.0840389	0.089347	0.0892019		0.0607767	0.0844583	0.056951	0.049942	0.0990059	0.0970961		0.131382	0.187403	0.0822828	0.160357	0.173683	0.170639		0.0125908	0.0382259	0.0551052	0.0512462	0.0426049	0.0409984		0.106221	0.0812832	0.0262768	0.19234	0.160204	0.162732
0.0639485	0.074257	0.035556	0.0897133	0.0592659	0.0588227		0.15415	0.121149	0.0938156	0.0897675	0.174486	0.167407		0.0857108	0.0958646	0.0543527	0.119571	0.231185	0.226385		0.0526024	0.0250961	0.0674273	0.0435001	0.0412108	0.043603		0.134052	0.0769176	0.155198	0.117594	0.11776	0.118154		0.119497	0.0311354	0.0360513	0.0733593	0.058036	0.0547225		0.0820152	0.0652051	0.0235907	0.0442152	0.0744183	0.0745865
0.157039	0.0250434	0.0149186	0.0504759	0.101139	0.104914		0.115693	0.0446358	0.00798534	0.0471773	0.100114	0.0965932		0.114186	0.126555	0.0576363	0.164398	0.0860504	0.0942978		0.0637433	0.0787168	0.035471	0.109269	0.0500331	0.0505028		0.18458	0.0949745	0.197655	0.13893	0.136256	0.132337		0.031495	0.00537752	0.00850143	0.0295412	0.0672795	0.0665999		0.108939	0.109978	0.0507267	0.104795	0.106441	0.0921049
0.0587619	0.0983233	0.0832069	0.104266	0.0827686	0.0798296		0.0343368	0.168019	0.0639967	0.243408	0.161073	0.154032		0.0984808	0.106807	0.0339817	0.127086	0.148653	0.146672		0.0526502	0.0599323	0.0245048	0.0249104	0.065661	0.0702593		0.140535	0.163224	0.109427	0.11776	0.137867	0.134247		0.0839567	0.0775039	0.0758508	0.128851	0.0690457	0.0671271		0.0412228	0.106126	0.0156548	0.12307	0.0524128	0.0495701
0.0566518	0.149281	0.0480431	0.128816	0.0230213	0.0243813		0.0819609	0.102772	0.0459203	0.19719	0.158071	0.153142		0.117293	0.126166	0.071824	0.121872	0.123139	0.130529		0.0218861	0.0393094	0.0392623	0.0838931	0.0779736	0.0832237		0.090837	0.163366	0.10922	0.157708	0.162634	0.156915		0.033091	0.0647528	0.0123537	0.0743593	0.0554785	0.0524501		0.11076	0.0434953	0.0237268	0.0952386	0.0452292	0.0484526
0.0591653	0.0648586	0.0336496	0.0544412	0.085206	0.0894453		0.169669	0.0738268	0.0534582	0.0993715	0.183216	0.178574		0.0818029	0.190979	0.000674201	0.163682	0.208776	0.208861		0.0427629	0.063196	0.00947488	0.0907181	0.0408222	0.0412742		0.233204	0.123769	0.0635711	0.114634	0.164004	0.16766		0.0357611	0.099468	0.00828611	0.0661226	0.14537	0.138993		0.0708601	0.0499358	0.112618	0.0332503	0.188276	0.17626
0.150318	0.0662495	0.0287171	0.113912	0.101168	0.106437		0.082325	0.152527	0.0397469	0.229722	0.0908584	0.0888232		0.1238	0.152049	0.109682	0.107685	0.0936131	0.0992107		0.134901	0.0341934	0.101483	0.0586878	0.0764851	0.0762728		0.10046	0.0941742	0.21809	0.1426	0.124873	0.127574		0.0236941	0.068023	0.0856847	0.0422183	0.0185993	0.021862		0.130767	0.123768	0.0389123	0.188232	0.0782402	0.0703852
0.0365908	0.0685358	0.0509865	0.0912651	0.106539	0.110139		0.108675	0.119203	0.122292	0.106252	0.093091	0.0912387		0.117918	0.117907	0.0353062	0.101737	0.0837709	0.0879147		0.0677863	0.0485686	0.0447557	0.0649734	0.118307	0.110048		0.187765	0.187026	0.0823086	0.184919	0.185152	0.180326		0.0906222	0.0184775	0.0460224	0.0790897	0.0640709	0.0586204		0.177765	0.0939292	0.00868809	0.0788483	0.0626326	0.0604524
0.0973049	0.0341881	0.0471952	0.116479	0.0638268	0.0623096		0.0762438	0.0714819	0.100473	0.150315	0.084087	0.0820099		0.095201	0.0785703	0.08707	0.180904	0.135574	0.140011		0.0822571	0.0725872	0.079111	0.0876417	0.101938	0.100289		0.132599	0.122255	0.137446	0.126686	0.178704	0.175228		0.109009	0.0535206	0.0381699	0.0203804	0.0234302	0.023953		0.0385345	0.0298308	0.0645314	0.1204	0.120779	0.1171
0.081501	0.125716	0.0273985	0.0331268	0.140395	0.134641		0.059769	0.0526741	0.0369955	0.0999346	0.132381	0.13127		0.122292	0.117164	0.0687044	0.149156	0.199688	0.192204		0.049301	0.0394289	0.0698447	0.0864262	0.0579905	0.056304		0.137361	0.184008	0.124615	0.198339	0.242253	0.228648		0.0688695	0.0368307	0.0547487	0.0764662	0.0436747	0.0492795		0.089636	0.059693	0.0546747	0.0780174	0.0809068	0.0830498
0.0909447	0.0433938	0.0392064	0.0656957	0.0576024	0.0560935		0.146924	0.149762	0.0182773	0.168575	0.103808	0.103307		0.103743	0.0612433	0.053769	0.105261	0.100992	0.0903604		0.09288	0.0976984	0.0467735	0.0707585	0.0443646	0.0460554		0.134583	0.0753378	0.12907	0.188974	0.109561	0.0988294		0.0404996	0.0430069	0.015084	0.107553	0.0735866	0.0701463		0.0398144	0.0560468	0.0709518	0.139901	0.0975703	0.0999839
0.117764	0.0590292	0.0674404	0.150301	0.0591397	0.0620006		0.05288	0.122708	0.0445323	0.118705	0.13715	0.132745		0.227634	0.107013	0.0702104	0.0824555	0.15154	0.156934		0.0877372	0.103872	0.0303167	0.073626	0.0996469	0.10175		0.113189	0.177397	0.104485	0.0659656	0.153263	0.156529		0.0659375	0.0358762	0.0346476	0.0509609	0.0849832	0.0809014		0.112445	0.0833892	0.025858	0.0989923	0.135319	0.132426
0.0814714	0.0463593	0.0775991	0.064517	0.0715744	0.0723108		0.0279311	0.0838484	0.042795	0.142783	0.185845	0.197677		0.0476367	0.0861673	0.104727	0.1482	0.165074	0.168655		0.0436034	0.0620793	0.0766708	0.0719123	0.107725	0.110605		0.209107	0.139474	0.075096	0.0826717	0.175593	0.171906		0.15994	0.0843647	0.076743	0.021809	0.0391732	0.0401484		0.0873579	0.0976776	0.0464821	0.101213	0.0698735	0.0687877
0.0751707	0.0974941	0.0135679	0.108755	0.136051	0.134972		0.102071	0.0837311	0.142902	0.123704	0.0810422	0.0815188		0.10492	0.0912107	0.0320665	0.146797	0.093274	0.0908944		0.0509923	0.0582771	0.0573036	0.033526	0.0624974	0.0620959		0.1275	0.175068	0.204964	0.157441	0.0888746	0.0879432		0.0429575	0.0664668	0.013074	0.0874149	0.0613799	0.0618582		0.087172	0.13749	0.0424799	0.125195	0.0742046	0.077769
0.082 ± 0.029	0.079 ± 0.034	0.04 ± 0.02	0.09 ± 0.033	0.081 ± 0.032	0.081 ± 0.032		0.098 ± 0.041	0.101 ± 0.035	0.061 ± 0.034	0.134 ± 0.047	0.127 ± 0.036	0.126 ± 0.036		0.105 ± 0.034	0.107 ± 0.035	0.055 ± 0.024	0.121 ± 0.032	0.135 ± 0.042	0.136 ± 0.041		0.061 ± 0.022	0.065 ± 0.024	0.051 ± 0.022	0.074 ± 0.029	0.074 ± 0.03	0.074 ± 0.03		0.14 ± 0.039	0.136 ± 0.036	0.119 ± 0.042	0.141 ± 0.044	0.145 ± 0.042	0.143 ± 0.04		0.062 ± 0.037	0.046 ± 0.026	0.036 ± 0.029	0.068 ± 0.029	0.064 ± 0.028	0.063 ± 0.027		0.09 ± 0.037	0.08 ± 0.031	0.044 ± 0.023	0.106 ± 0.043	0.094 ± 0.038	0.093 ± 0.036

## Sheet: MAE
EWAFE							EW28							EW36							EW56							EW66							EW72							EW80
SVR	KRR	RF	ExAutoGP	GBLUP	BayesB		SVR	KRR	RF	ExAutoGP	GBLUP	BayesB		SVR	KRR	RF	ExAutoGP	GBLUP	BayesB		SVR	KRR	RF	ExAutoGP	GBLUP	BayesB		SVR	KRR	RF	ExAutoGP	GBLUP	BayesB		SVR	KRR	RF	ExAutoGP	GBLUP	BayesB		SVR	KRR	RF	ExAutoGP	GBLUP	BayesB
3.3832	3.54373	3.94664	3.44164	3.67947	3.6958		2.51668	2.52046	2.61198	2.68373	2.58749	2.5932		2.52103	2.38447	2.64855	2.58982	2.42534	2.43169		3.47897	3.39139	3.38131	3.18216	3.19053	3.19579		3.45006	3.2438	3.32122	3.36107	3.35338	3.37592		3.79251	4.03323	3.88723	4.13948	4.29701	4.30223		3.68769	3.69037	3.70118	3.57023	3.70722	3.6957
3.43831	3.41033	3.58498	3.6011	3.43664	3.44641		2.46615	2.5759	2.90514	2.72036	2.80708	2.80523		2.60621	2.66615	2.58787	2.51096	2.65088	2.65978		3.60376	3.45892	3.32013	3.00491	3.7272	3.72845		3.20428	3.30106	3.36107	3.26535	3.31401	3.36201		3.85736	4.22321	4.03266	3.61735	3.87987	3.87133		3.67389	4.28601	3.54421	3.81361	3.46626	3.4144
3.52691	3.48709	3.79031	3.60947	3.27945	3.28755		2.72581	2.49902	3.00549	2.65532	2.5747	2.58015		2.39338	2.65798	2.58417	2.54816	2.47195	2.48915		3.11442	3.37667	3.64547	3.59137	3.28666	3.28909		3.17363	3.2228	3.28659	3.32043	3.05841	3.03234		3.99783	4.15828	4.04311	4.08873	3.52326	3.56828		3.95343	3.8143	3.82126	3.78684	3.76496	3.74734
3.80417	3.94517	3.42122	3.68025	3.63419	3.63678		2.65952	2.69301	2.51546	2.36028	2.44741	2.44694		2.64744	2.63253	2.72214	2.66556	2.3705	2.37161		3.37534	3.61807	3.03968	3.54498	3.44985	3.43205		3.33236	3.50457	3.30255	3.12429	3.35703	3.36412		4.41142	4.03929	4.16337	3.81907	3.90877	3.90638		3.54557	3.88251	4.27052	3.75167	3.63629	3.66064
3.63352	3.41843	3.60334	3.41208	3.86479	3.85334		2.54583	2.93473	2.40933	2.55051	2.45689	2.49521		2.49823	2.3242	2.5411	2.42785	2.49023	2.50548		3.36113	3.12297	3.55971	3.39914	3.2202	3.2259		3.19827	3.1957	3.38457	3.16648	3.22659	3.2337		3.81308	3.93387	4.27122	4.2656	4.24447	4.23551		3.67299	3.619	3.57005	3.63548	4.07112	4.07794
3.45041	3.74793	3.76845	3.70398	3.50883	3.49082		2.80341	2.40124	2.74448	2.46214	2.46379	2.46269		2.43227	2.29445	2.52267	2.48756	2.66308	2.66039		3.4884	3.63241	3.57032	3.0528	3.05039	3.0469		3.33486	3.09528	3.26884	3.08703	3.21294	3.21006		3.94208	4.32512	3.76474	3.63077	4.12216	4.13453		3.74926	3.88838	3.93296	3.61006	3.63465	3.63337
3.50056	3.48385	3.86704	3.54291	3.89852	3.92867		2.77966	2.73253	2.58693	2.72316	2.79413	2.78831		2.37972	2.66986	2.83861	2.49171	2.48726	2.49453		3.34321	3.00691	3.03775	3.38372	3.45885	3.45863		3.44203	3.58749	3.5383	3.35882	2.96259	3.00507		4.32204	3.90261	3.86525	4.0845	3.99154	3.99297		3.94086	3.56876	3.64082	3.89569	3.67494	3.64983
3.63691	3.95157	3.51207	3.72661	3.55556	3.55609		2.48153	2.70364	2.7038	2.67981	2.52787	2.54008		2.67644	2.60159	2.71018	2.49412	2.44202	2.44022		3.22944	3.54227	3.46658	3.2437	3.36603	3.35834		3.03742	3.04927	3.5737	3.28968	3.51869	3.5266		3.89125	3.9454	4.17348	3.79809	3.73635	3.7687		3.67977	3.52583	3.89718	3.54039	3.56673	3.59462
3.79559	3.54878	3.80428	3.22502	3.61505	3.62977		2.49479	2.70833	2.45925	2.56062	2.58945	2.5959		2.62866	2.61692	2.60185	2.44506	2.48796	2.45251		3.39473	3.48547	3.36563	3.41184	3.52271	3.54003		3.23819	3.51059	3.34138	3.25811	3.31764	3.31361		3.85479	3.86016	4.3501	4.17739	4.22209	4.27307		3.53832	3.93787	3.79594	3.54608	3.83269	3.86569
3.38682	3.31473	3.50951	3.69347	3.38483	3.37215		2.53897	2.71746	2.96336	2.65298	2.56623	2.58387		2.59088	2.51993	2.46337	2.59082	2.4861	2.48567		3.38779	3.26462	3.49861	3.5374	3.2825	3.28507		3.28007	3.34217	2.91962	3.2508	3.35088	3.34173		3.96728	4.29533	4.10627	4.16849	4.01653	4.01344		3.92302	4.03349	3.78688	3.54337	3.68955	3.67797
3.26524	3.26752	3.9973	3.41826	3.72737	3.74947		2.74124	2.59674	2.75056	2.76922	2.68586	2.69075		2.62418	2.65407	2.55026	2.47078	2.50701	2.48337		3.58861	3.57706	3.17419	3.25118	3.12314	3.11994		3.12729	3.13231	3.33036	3.26861	3.19072	3.27262		3.82984	3.82394	4.08784	3.92647	4.07239	4.07295		4.042	3.82537	3.71419	3.54406	3.68735	3.71197
3.75968	3.81486	3.60934	3.56016	3.8724	3.88181		2.6633	2.8673	2.67445	2.416	2.52992	2.53047		2.61212	2.44995	2.59988	2.46929	2.66416	2.66301		3.21482	3.32632	3.53036	3.29733	3.24596	3.25326		3.53841	3.24108	3.05057	3.40217	3.26922	3.28609		4.82147	4.54253	3.9724	4.05632	4.09792	4.12263		3.83481	3.89025	3.93496	3.85444	3.67649	3.67152
3.58193	3.82809	3.70158	3.5971	3.2422	3.28524		2.43983	2.49608	2.61835	2.73817	2.64891	2.66257		2.69932	2.53376	2.8391	2.38943	2.44823	2.47135		3.37349	3.08641	3.49249	3.34466	3.35025	3.36931		3.2225	3.51721	3.61829	3.26147	3.10274	3.11763		3.51186	4.11594	4.11401	4.13145	4.06167	4.05811		3.57378	4.03841	4.05777	3.55048	3.59167	3.61103
3.32517	3.7712	3.78315	3.77912	3.69919	3.69297		2.79571	2.63815	2.83256	2.68915	2.59025	2.61086		2.48129	2.58903	2.52721	2.53366	2.38053	2.40808		3.62299	3.58678	3.46175	3.50288	3.65124	3.63838		3.28733	3.47195	3.34552	2.98661	3.36647	3.3647		4.12947	3.83664	4.00036	4.25963	3.82553	3.82535		3.52804	3.43985	3.59683	3.71697	3.51929	3.57391
3.83819	3.48612	3.30294	3.51781	3.29144	3.31554		2.56916	2.40473	2.73562	2.35555	2.49398	2.51086		2.39669	2.5	2.5723	2.76415	2.47296	2.47199		2.9924	3.32569	3.33564	3.32463	3.42134	3.40064		3.30854	3.20798	3.2268	3.30584	3.45058	3.45265		3.78606	4.27025	3.97702	3.49553	3.84108	3.87528		3.77864	3.6285	3.73503	3.62364	3.98579	4.0305
3.4999	3.41924	3.3518	3.66237	3.81137	3.82993		2.69191	2.70442	2.77372	2.54757	2.56997	2.59088		2.32647	2.50415	2.55419	2.36924	2.57484	2.55802		3.35468	3.37318	3.60107	3.13036	2.94472	2.92383		3.31755	3.19465	3.35435	3.2615	3.072	3.07596		4.08722	3.85357	3.95061	3.51594	3.93121	3.97145		3.49785	3.60927	3.88894	3.48581	4.03703	4.03591
3.57219	3.7684	3.59005	3.7862	3.54467	3.50927		2.60207	2.95665	2.79189	2.48112	2.54942	2.56049		2.63359	2.24746	2.59844	2.44619	2.53417	2.52605		3.5804	3.43325	3.50944	3.41699	3.37866	3.37414		3.29519	3.12154	3.19808	3.53975	3.13666	3.12963		4.06021	4.07834	4.07867	3.92301	3.58329	3.54551		3.8763	3.91164	3.76856	3.9598	3.2853	3.30446
3.64737	3.5182	3.7107	3.19675	3.47703	3.47265		2.68448	2.35015	2.85132	2.65105	2.54612	2.55979		2.63184	2.50987	2.71968	2.55726	2.26376	2.24688		3.56316	3.39997	3.12912	3.12187	3.57592	3.58526		3.46037	3.40082	3.27435	2.95048	3.50845	3.49973		4.10978	4.00841	4.44076	4.45144	3.94764	3.92111		3.65262	3.81759	3.95354	3.45317	3.83014	3.87493
3.97696	3.77493	3.85951	3.53966	3.59195	3.55606		2.53499	2.38467	2.40771	2.63928	2.70189	2.70501		2.53513	2.5657	2.64685	2.52802	2.60855	2.60436		3.27902	3.60755	3.37425	3.58493	3.31881	3.32449		3.05741	3.22719	3.25313	3.03016	3.01373	3.02158		3.92317	4.20033	3.84014	4.03086	4.19423	4.20274		3.34725	4.00965	3.5749	3.64691	3.85511	3.88583
3.18071	3.59795	3.73529	3.53505	3.55493	3.56974		2.63486	2.77857	2.54956	2.55168	2.59803	2.59372		2.53339	2.62827	2.60093	2.57818	2.538	2.5345		3.10566	3.32925	3.31488	3.37253	3.37737	3.37279		3.16389	3.45669	3.55599	3.38271	3.29898	3.31451		3.8498	3.91715	3.86682	4.16334	4.47946	4.48579		4.12405	3.76219	3.7243	3.84011	3.49443	3.52988
4.01213	3.68569	3.68022	3.60335	3.41504	3.42905		2.75495	2.68436	2.72735	2.47285	2.60088	2.59499		2.45722	2.28596	2.61283	2.46538	2.58185	2.62171		3.13133	3.51091	3.2295	3.42434	3.10132	3.09285		3.09035	3.20599	3.3203	3.37299	3.18968	3.212		3.87364	4.02983	4.53584	3.77369	3.75915	3.73241		3.82321	3.76845	4.11966	3.72587	3.6821	3.67719
3.63601	3.75667	3.61464	3.64383	3.19633	3.2164		2.51183	2.69654	2.70699	2.73321	2.72876	2.74151		2.63393	2.51051	2.84733	2.53641	2.53194	2.54201		3.281	3.36065	3.34478	3.49317	3.61211	3.59021		3.33573	3.45138	3.78318	3.48612	3.18929	3.24986		4.36066	4.16316	3.82542	4.00675	4.14219	4.2152		3.91831	4.06887	3.67154	3.91073	3.85204	3.84831
3.25948	3.65946	3.66658	3.24381	3.48694	3.47842		2.80359	2.63622	2.53587	2.65666	2.57803	2.583		2.49159	2.60059	2.32101	2.45407	2.62594	2.62019		3.50869	3.18098	3.21033	3.6119	3.31303	3.31937		3.00043	3.33967	2.9257	3.25031	3.30873	3.30623		3.84345	4.04949	3.78747	3.99667	3.92931	3.96695		3.78812	3.68593	3.79748	3.46437	3.66059	3.68052
3.61454	3.35207	3.4029	3.65584	3.84362	3.85868		2.61605	2.62539	2.79693	2.49064	2.60536	2.5939		2.4406	2.72742	2.78883	2.44916	2.33758	2.32341		3.61494	3.21734	3.34546	3.21318	3.20645	3.19242		3.38761	3.17714	3.32147	3.04937	3.20537	3.20951		3.58967	3.83186	4.18193	4.08984	3.7918	3.79895		3.60358	3.88246	3.69253	3.28806	3.79751	3.83646
3.24411	3.60275	3.91101	3.67003	3.90401	3.91799		2.6123	2.56846	2.72111	2.58221	2.40643	2.41834		2.56608	2.66575	2.54196	2.63343	2.37841	2.40214		3.27143	3.56897	3.72314	3.00075	3.42593	3.40174		3.3995	3.14071	3.14761	3.17828	3.29201	3.30852		3.97522	4.10165	3.80715	3.99432	4.31014	4.29137		3.51581	3.58879	3.69486	3.88909	3.67229	3.63058
3.559 ± 0.22	3.606 ± 0.189	3.669 ± 0.181	3.562 ± 0.159	3.581 ± 0.209	3.586 ± 0.209		2.627 ± 0.112	2.635 ± 0.158	2.695 ± 0.157	2.593 ± 0.118	2.586 ± 0.098	2.594 ± 0.095		2.538 ± 0.102	2.534 ± 0.132	2.622 ± 0.121	2.516 ± 0.087	2.497 ± 0.102	2.499 ± 0.103		3.37 ± 0.174	3.391 ± 0.171	3.386 ± 0.177	3.338 ± 0.18	3.344 ± 0.186	3.341 ± 0.187		3.267 ± 0.138	3.294 ± 0.151	3.32 ± 0.193	3.248 ± 0.146	3.251 ± 0.141	3.263 ± 0.139		3.984 ± 0.268	4.062 ± 0.178	4.045 ± 0.2	3.984 ± 0.236	3.996 ± 0.226	4.006 ± 0.229		3.731 ± 0.188	3.807 ± 0.195	3.795 ± 0.175	3.666 ± 0.169	3.707 ± 0.176	3.717 ± 0.18

## Sheet: RMSE
EWAFE							EW28							EW36							EW56							EW66							EW72							EW80
SVR	KRR	RF	ExAutoGP	GBLUP	BayesB		SVR	KRR	RF	ExAutoGP	GBLUP	BayesB		SVR	KRR	RF	ExAutoGP	GBLUP	BayesB		SVR	KRR	RF	ExAutoGP	GBLUP	BayesB		SVR	KRR	RF	ExAutoGP	GBLUP	BayesB		SVR	KRR	RF	ExAutoGP	GBLUP	BayesB		SVR	KRR	RF	ExAutoGP	GBLUP	BayesB
4.68016	4.97469	5.13048	4.42165	5.15794	5.17686		3.25427	3.16993	3.33027	3.40498	3.29328	3.29506		3.1115	2.97022	3.21722	3.28086	3.00122	3.00205		4.6608	4.4744	4.45871	4.08494	4.19241	4.19586		4.46263	4.16135	4.3258	4.28913	4.29221	4.30048		4.77587	5.14125	5.46147	5.31172	5.43353	5.44467		4.42165	5.02039	5.06954	4.72935	4.71523	4.71046
4.53404	4.56027	4.79773	4.78737	4.68395	4.68521		3.12616	3.38947	3.51359	3.31959	3.50759	3.51307		3.17447	3.41818	3.12511	3.04486	3.21089	3.21381		4.87554	4.61925	4.1688	3.95256	4.83226	4.83511		3.96595	4.24151	4.18333	4.19712	4.2315	4.26496		5.08018	5.46534	5.05428	4.4847	4.99985	4.99281		4.78737	5.38544	4.50708	5.00966	4.77161	4.73774
4.9916	4.7278	5.44198	4.9663	4.74104	4.74306		3.41384	3.20269	3.74121	3.31499	3.22375	3.22929		2.97121	3.26773	3.15015	3.13266	3.11996	3.12151		4.04206	4.28496	4.80068	4.88567	4.09607	4.10217		4.04178	4.14421	4.32579	4.33269	3.91163	3.88235		5.21578	5.34721	5.21116	5.66792	4.53175	4.53881		4.9663	4.98732	4.92797	4.86307	4.76457	4.76967
5.07525	5.34961	4.50201	5.41123	4.75403	4.75383		3.35898	3.45807	3.20242	2.95854	3.05981	3.06187		3.20691	3.2336	3.34401	3.24122	2.8843	2.87863		4.30372	4.88709	4.00109	4.61108	4.68504	4.68511		4.39266	4.34006	4.23969	4.02063	4.2643	4.26866		6.00602	5.63123	5.16496	4.79119	5.0359	5.04396		5.41123	4.97127	5.41318	4.87524	4.76967	4.8063
5.03629	4.85288	4.96786	4.68581	5.0002	4.99826		3.1357	3.65805	3.10834	3.17922	3.08583	3.13023		3.09657	2.94111	3.19682	2.94843	3.04018	3.04875		4.34792	4.08041	4.72354	4.41392	4.21673	4.24741		4.00318	4.21616	4.33706	4.04823	4.17268	4.17054		4.86237	5.23569	5.49225	5.4118	5.66732	5.63173		4.68581	4.64105	4.82664	4.7687	5.29894	5.2902
4.85341	5.30109	4.9963	4.95258	4.56955	4.57303		3.5836	3.03701	3.47985	3.13248	3.12012	3.1111		3.03067	2.93142	3.08731	3.01572	3.20666	3.20062		4.63845	4.79209	4.76686	4.13294	3.99406	3.99214		4.31918	3.90264	4.08347	4.02962	4.08547	4.08042		4.92526	5.68515	4.99591	4.92669	5.48074	5.49013		4.95258	4.92986	5.19082	5.03343	4.7651	4.76283
4.60599	4.53632	5.07254	5.05887	5.53755	5.55255		3.55825	3.5308	3.25997	3.39716	3.44191	3.43585		2.99837	3.25018	3.44182	3.08995	3.06799	3.07955		4.2897	3.96742	3.91929	4.36232	4.52916	4.55769		4.48562	4.77756	4.61074	4.25235	3.82281	3.86309		5.71867	5.08533	5.13333	5.15397	5.09985	5.13578		5.05887	4.63087	4.65069	5.11596	4.68838	4.66667
5.14416	5.50008	4.51432	5.12336	4.72463	4.72503		3.13825	3.56621	3.381	3.29413	3.24511	3.25194		3.24746	3.24779	3.36085	3.046	3.00988	3.01161		4.29788	4.74367	4.6252	4.27411	4.64682	4.64598		4.07111	3.99349	4.75868	4.11248	4.45736	4.46187		4.81598	5.07438	5.42212	4.85063	4.75442	4.77561		5.12336	4.56892	5.29673	4.52002	4.76217	4.76493
5.29646	4.78411	5.48061	4.17318	5.01905	5.01868		3.08503	3.34428	3.04369	3.25737	3.25052	3.25673		3.13884	3.28779	3.14967	3.00644	3.03237	3.02135		4.5295	4.48566	4.28098	4.50891	4.4983	4.49836		3.94546	4.32964	4.17059	4.28027	4.21718	4.20934		5.28176	5.59213	5.43543	5.20376	5.54738	5.58586		4.17318	5.23733	4.97368	4.67002	5.15634	5.16659
4.36655	4.38506	4.79017	5.05479	4.51461	4.50783		3.19718	3.39211	3.59249	3.31836	3.2077	3.20605		3.16814	3.10452	3.01098	3.17957	3.06506	3.06208		4.39922	4.27447	4.52405	4.52854	4.24512	4.24393		4.1497	4.29989	3.72086	4.23054	4.33987	4.34062		5.29928	5.51874	5.30411	5.61253	5.0583	5.04317		5.05479	5.29388	4.79978	4.49567	4.75986	4.73881
4.33416	4.43878	5.22497	4.5173	4.92789	4.9661		3.55466	3.31793	3.46648	3.5194	3.30543	3.31437		3.22369	3.31722	3.1756	3.01794	3.06494	3.06337		4.65493	4.59775	4.0686	3.97587	4.19198	4.18631		3.97036	3.93702	4.41683	4.17481	3.94944	4.03701		4.79598	5.16582	5.19776	4.97392	5.3396	5.33756		4.5173	5.09173	5.01394	4.67786	4.8151	4.8284
5.25004	5.48079	5.20825	5.0732	5.54284	5.54311		3.34485	3.53664	3.48071	3.11944	3.22628	3.22625		3.20613	3.03507	3.05102	3.01762	3.22124	3.2327		4.34343	4.29229	4.63346	4.36318	4.46072	4.47551		4.41151	4.13657	4.10583	4.38684	4.18871	4.20267		6.44803	5.86612	5.14109	5.32614	5.45697	5.47411		5.0732	5.12735	5.22684	5.10396	4.74736	4.74126
5.0839	5.03811	5.06805	4.72465	4.36924	4.41499		3.06587	3.29631	3.27759	3.38227	3.29386	3.31089		3.2785	3.32219	3.52302	3.02939	2.96368	2.97845		4.37209	4.13706	4.567	4.56511	4.49376	4.50679		4.04914	4.60512	4.51284	4.17925	4.14066	4.15923		4.46882	5.25936	5.12621	5.19316	5.06234	5.07132		4.72465	5.09389	5.09782	4.50215	4.64527	4.65786
4.37445	5.02706	5.11027	5.44208	4.88469	4.85907		3.52257	3.39533	3.48897	3.27906	3.19715	3.21907		3.08395	3.20809	3.12115	3.05063	3.00029	3.01314		4.6304	4.88677	4.53216	4.47901	4.54094	4.52186		4.33026	4.45261	4.25559	3.9454	4.35864	4.3623		5.48847	5.26071	5.16519	5.72198	5.05975	5.067		5.44208	4.37418	4.64526	4.99107	4.45425	4.52806
5.14738	4.80322	4.21495	4.7025	4.5504	4.56181		3.24625	3.02236	3.3889	2.92942	3.21521	3.22591		2.9354	3.02784	3.13522	3.36426	3.03425	3.04012		4.13108	4.40603	4.41976	4.51726	4.30143	4.28852		4.21564	4.18546	4.0657	4.18945	4.39824	4.42326		4.77882	5.51519	5.56707	4.57677	4.95437	4.97804		4.7025	4.94164	4.91611	4.72373	5.46886	5.48783
4.84865	4.6444	4.68623	4.74312	4.82802	4.84933		3.38388	3.38721	3.41595	3.15885	3.25899	3.2672		2.89884	3.18701	3.14916	2.87166	3.1678	3.15446		4.32913	4.31747	4.54705	3.97669	4.18867	4.17874		4.37136	4.17088	4.25501	4.30199	3.96977	3.98382		5.25149	5.09303	5.38722	4.53325	5.10739	5.11913		4.74312	4.7528	5.13474	4.68924	5.23729	5.22818
4.77174	5.02417	5.03788	5.46901	4.77006	4.75454		3.19935	3.74038	3.48679	3.05057	3.21072	3.2206		3.18004	2.86085	3.20595	3.06197	3.12503	3.12124		4.63994	4.47905	4.68214	4.47878	4.37647	4.38162		4.12334	4.12977	4.10487	4.49018	4.04758	4.04903		5.36847	5.19562	5.19143	4.95	4.67269	4.6406		5.46901	5.00917	4.88497	5.27228	4.22191	4.23862
4.96425	4.4391	4.87035	4.06133	4.88879	4.8731		3.26437	2.95706	3.61043	3.33827	3.24236	3.25252		3.15287	3.08978	3.27188	3.13294	2.84819	2.82639		4.60174	4.4743	4.14039	4.07339	4.68013	4.66531		4.37695	4.3052	4.24136	3.6608	4.51131	4.50398		5.47122	5.32971	5.66894	5.74451	5.08391	5.06868		4.06133	5.00625	5.34197	4.50191	4.97082	5.01364
5.37988	5.18632	5.24575	5.12812	4.94135	4.9374		3.30767	3.01159	3.01927	3.29157	3.3018	3.29892		3.11288	3.18722	3.236	3.08989	3.07944	3.0745		4.6689	5.04103	4.34118	4.62165	4.36922	4.39365		3.85899	4.17323	4.26447	3.91651	3.96161	3.96462		4.9776	5.70503	4.92146	5.23044	5.22575	5.25928		5.12812	5.12282	4.71392	4.72725	5.04225	5.06979
4.32752	5.25377	4.91725	4.75182	4.95932	4.9736		3.33929	3.55453	3.24	3.24427	3.30095	3.30783		3.22303	3.14412	3.19709	3.15164	3.15771	3.16366		3.88703	4.23813	4.48198	4.62045	4.15463	4.15661		4.06381	4.33371	4.4944	4.39647	4.07207	4.07556		5.03748	5.07595	5.05907	5.49313	5.96251	5.96327		4.75182	5.11927	4.69063	4.90303	4.65163	4.65989
5.6159	4.96505	4.77713	4.78794	4.23495	4.25072		3.4606	3.542	3.40107	3.12851	3.28406	3.28405		3.05955	2.7668	3.25006	2.94298	3.11827	3.14535		3.91654	4.57763	4.25113	4.32295	4.12496	4.12469		4.09227	4.08666	4.26624	4.30609	4.07629	4.09087		4.9265	5.47314	5.83826	4.78469	4.89276	4.8641		4.78794	4.98242	5.34553	4.87034	4.6944	4.68011
4.96353	5.178	4.90812	4.96667	4.02546	4.05789		3.16292	3.28101	3.4999	3.4451	3.42631	3.4393		3.14395	3.10252	3.46212	3.11029	3.16512	3.19005		4.19411	4.43334	4.6661	4.5374	4.65725	4.64063		4.25355	4.36523	4.90742	4.41484	4.16941	4.24629		5.81342	5.18848	5.17772	5.35847	5.4298	5.49557		4.96667	5.28263	4.70078	5.03654	5.07893	5.07432
4.09262	5.09324	4.7953	4.12442	4.99355	4.98127		3.62354	3.31419	3.25034	3.25567	3.15748	3.16672		3.07725	3.21791	2.83873	3.03695	3.19344	3.18889		4.59267	4.23616	4.07139	4.72461	4.33276	4.34067		3.79962	4.29974	3.71037	4.09934	4.17443	4.18416		5.18357	5.64168	4.87675	5.3393	4.99878	5.01685		4.12442	4.77686	5.06905	4.43927	4.72304	4.73967
5.02703	4.40157	4.79777	5.02015	5.2952	5.29427		3.38723	3.30419	3.41112	3.22643	3.2827	3.2627		3.04808	3.45308	3.34102	3.05286	2.90789	2.90282		4.81698	4.22041	4.38445	4.46638	4.18282	4.16592		4.2364	4.18184	4.23036	3.93287	3.9761	3.9756		4.58355	4.96576	5.36388	5.15112	4.8704	4.87848		5.02015	4.93826	4.90128	4.45823	5.11797	5.12934
4.31729	4.95499	5.47693	5.49557	5.48256	5.50549		3.23149	3.3092	3.366	3.15261	3.06268	3.06901		3.12074	3.31803	3.03653	3.23544	2.88052	2.90296		4.55605	4.79168	4.69596	3.88722	4.59058	4.5922		4.41276	4.01191	4.1715	4.17214	4.34977	4.35661		5.22687	5.16976	4.91045	5.21359	5.6816	5.67974		5.49557	4.64324	4.78852	5.16784	4.60919	4.57175
4.843 ± 0.383	4.916 ± 0.331	4.961 ± 0.301	4.866 ± 0.39	4.856 ± 0.368	4.862 ± 0.365		3.318 ± 0.162	3.349 ± 0.2	3.378 ± 0.171	3.244 ± 0.141	3.248 ± 0.106	3.254 ± 0.104		3.116 ± 0.096	3.156 ± 0.168	3.203 ± 0.15	3.086 ± 0.109	3.063 ± 0.106	3.066 ± 0.109		4.429 ± 0.257	4.47 ± 0.27	4.43 ± 0.252	4.375 ± 0.261	4.383 ± 0.22	4.385 ± 0.219		4.176 ± 0.195	4.231 ± 0.191	4.27 ± 0.259	4.174 ± 0.185	4.166 ± 0.176	4.178 ± 0.173		5.192 ± 0.447	5.347 ± 0.24	5.251 ± 0.236	5.16 ± 0.353	5.176 ± 0.334	5.184 ± 0.338		4.866 ± 0.39	4.957 ± 0.244	4.965 ± 0.245	4.806 ± 0.239	4.837 ± 0.271	4.843 ± 0.27
