# Supplementary material for: ExAutoGP: Enhancing Genomic Prediction Stability and Interpretability with Automated Machine Learning and SHAP
Source: Animals (Basel). 2025 Apr 18;15(8):1172. doi: 10.3390/ani15081172 (PMC12024354; doi:10.3390/ani15081172)
Supplement: Supplementary file 1 [file animals-15-01172-s001.zip › table_S4 Computing time.xlsx]

## Sheet: Sheet1
Trait	Method	time(s)
T1	SVR	703.3
T1	KRR	29.23
T1	RF	221.59
T1	autoML	2646.52
T1	GBLUP	16375.5
T1	BayesB	9589.14
T2	SVR	649.53
T2	KRR	29.45
T2	RF	219.6
T2	autoML	3112.23
T2	GBLUP	11716.8
T2	BayesB	9220.67
T3	SVR	621.21
T3	KRR	30.59
T3	RF	216.35
T3	autoML	2790.99
T3	GBLUP	10616.1
T3	BayesB	8986.44
MY	SVR	4819.45
MY	KRR	188.09
MY	RF	917.36
MY	autoML	3771.82
MY	GBLUP	13335.3
MY	BayesB	13589.1
MFP	SVR	6442.82
MFP	KRR	223.32
MFP	RF	905.68
MFP	autoML	5416.62
MFP	GBLUP	13708.5
MFP	BayesB	12387.3
SCS	SVR	4893.19
SCS	KRR	251.31
SCS	RF	1092.35
SCS	autoML	4270.46
SCS	GBLUP	13575.2
SCS	BayesB	13771.8
EWAFE	SVR	4346.19
EWAFE	KRR	826.75
EWAFE	RF	1457.12
EWAFE	autoML	11888.5
EWAFE	GBLUP	9049.8
EWAFE	BayesB	24700.8
EW28	SVR	4062.79
EW28	KRR	832.73
EW28	RF	1278.41
EW28	autoML	9382.46
EW28	GBLUP	2569.12
EW28	BayesB	26719.5
EW36	SVR	4342.91
EW36	KRR	802.23
EW36	RF	1192.75
EW36	autoML	8846.53
EW36	GBLUP	2734.62
EW36	BayesB	26816.9
EW56	SVR	4042.24
EW56	KRR	794.85
EW56	RF	1408.59
EW56	autoML	8622.55
EW56	GBLUP	2771.16
EW56	BayesB	26180
EW66	SVR	3437.63
EW66	KRR	748.82
EW66	RF	1239.72
EW66	autoML	9360.95
EW66	GBLUP	2495.59
EW66	BayesB	25078
EW72	SVR	2814.42
EW72	KRR	626.52
EW72	RF	1138.5
EW72	autoML	11792.1
EW72	GBLUP	2369.87
EW72	BayesB	20264
EW80	SVR	2871.03
EW80	KRR	613.85
EW80	RF	940.06
EW80	autoML	9012.07
EW80	GBLUP	8681.84
EW80	BayesB	21339.5
